# Supplementary material for: 4-Acetyl­pyridinium hydrogen sulfate
Source: Acta Crystallogr Sect E Struct Rep Online. 2009 Sep 9;65(Pt 10):o2385. doi: 10.1107/S1600536809035417 (PMC2970273; doi:10.1107/S1600536809035417)
Supplement: Supplementary file 2 [file e-65-o2385-Isup2.hkl]

# 
# h,k,l, Fc-squared, Fo-squared, sigma(Fo-squared) and status flag 
# 
data_I
_shelx_title ' 1 in P2(1)2(1)2(1)' 
_shelx_refln_list_code          4 
_shelx_F_calc_maximum      101.19 
_exptl_crystal_F_000       456.00 
_reflns_d_resolution_high  0.7702 
 
loop_ 
 _symmetry_equiv_pos_as_xyz 
 'x, y, z' 
 '-x+1/2, -y, z+1/2' 
 '-x, y+1/2, -z+1/2' 
 'x+1/2, -y+1/2, -z' 
 
_cell_length_a     4.6454 
_cell_length_b     9.5972 
_cell_length_c    21.3105 
_cell_angle_alpha  90.000 
_cell_angle_beta   90.000 
_cell_angle_gamma  90.000 
 
_shelx_F_squared_multiplier     1.000 
 
loop_ 
 _refln_index_h 
 _refln_index_k 
 _refln_index_l 
 _refln_F_squared_calc 
 _refln_F_squared_meas 
 _refln_F_squared_sigma 
 _refln_observed_status 
   2   0   0      680.46      840.82     56.94 o 
   4   0   0      811.03      664.94     44.62 o 
   6   0   0        5.65        6.88     11.09 o 
   1   1   0     1061.15     1229.34     39.87 o 
   2   1   0        0.16        4.90      1.44 o 
   3   1   0       76.84       36.38      4.38 o 
   4   1   0      181.62      150.15     12.88 o 
   5   1   0        8.02        8.43      3.36 o 
   6   1   0       33.52       42.05     13.20 o 
   0   2   0     7640.19     8909.27    277.68 o 
   1   2   0     2608.45     2309.77     75.32 o 
   2   2   0       96.19       80.05      4.22 o 
   3   2   0        6.29        3.24      1.89 o 
   4   2   0      141.08      172.33     10.16 o 
   5   2   0      274.36      213.75     15.87 o 
   1   3   0       34.25       40.84      2.04 o 
   2   3   0      138.52       57.94      2.75 o 
   3   3   0       72.18       79.52      5.39 o 
   4   3   0       36.64       48.16      4.60 o 
   5   3   0        5.25        2.26      3.89 o 
   0   4   0       46.40       48.78      3.38 o 
   1   4   0      587.30      593.54     20.00 o 
   2   4   0       17.73        8.03      1.26 o 
   3   4   0       17.67       16.32      2.02 o 
   4   4   0       20.17       23.86      3.75 o 
   5   4   0       72.80       96.39     13.96 o 
   1   5   0      121.85       82.90      3.74 o 
   2   5   0      199.27      144.13      8.59 o 
   3   5   0      188.59      237.25     13.25 o 
   4   5   0        1.09        3.60      2.99 o 
   5   5   0        0.34        1.64      4.33 o 
   0   6   0      231.54      184.90     15.45 o 
   1   6   0        0.12        3.74      1.58 o 
   2   6   0      176.16      194.86     10.70 o 
   3   6   0       58.25       38.29      4.83 o 
   4   6   0        0.91       -2.80      2.80 o 
   5   6   0       13.30       20.30      8.89 o 
   1   7   0       21.07       13.02      2.92 o 
   2   7   0        0.31        6.14      2.55 o 
   3   7   0      169.34      133.34      9.95 o 
   4   7   0       19.33       27.95      6.68 o 
   0   8   0      817.42      716.60     47.19 o 
   1   8   0       42.42       50.34      4.28 o 
   2   8   0      308.02      307.36     17.35 o 
   3   8   0        3.13        1.35      3.56 o 
   4   8   0        5.42        3.62      5.16 o 
   1   9   0       56.95       39.79      4.15 o 
   2   9   0      107.13      113.60     11.48 o 
   3   9   0        6.97        7.66      4.67 o 
   4   9   0        2.24       -4.46      6.38 o 
   0  10   0       31.19       49.12      7.79 o 
   1  10   0      108.14       99.43      7.87 o 
   2  10   0        5.48       -0.60      3.37 o 
   3  10   0        3.99        9.70      5.19 o 
   1  11   0       11.07       10.15      4.46 o 
   2  11   0        0.06       -2.23      4.00 o 
   0  12   0        0.95       -0.09      7.85 o 
   1  12   0       20.93       22.35     10.38 o 
   1   0   1      672.33      716.68     26.09 o 
   2   0   1        0.04        0.86      1.11 o 
   3   0   1      144.76      197.57      9.97 o 
   4   0   1      159.89      151.24      9.71 o 
   5   0   1      240.56      207.37     15.82 o 
   6   0   1       24.42       21.58     10.42 o 
  -6   1   1        7.44       -2.33      7.33 o 
  -5   1   1       14.21       22.53      4.34 o 
  -4   1   1      117.73      118.00      8.58 o 
  -3   1   1      121.30      130.29      6.30 o 
  -2   1   1      740.55      530.32     17.59 o 
  -1   1   1      746.19      848.04     22.07 o 
   1   1   1      748.22      801.98     36.95 o 
   2   1   1      735.16      506.73     21.10 o 
   3   1   1      122.36      123.70      6.24 o 
   4   1   1      117.88      112.56      6.75 o 
   5   1   1       13.72       20.23      5.03 o 
   6   1   1        7.16       10.75      6.67 o 
  -5   2   1       36.37       51.37      6.41 o 
  -4   2   1      434.70      386.08     19.23 o 
  -3   2   1      635.81      577.68     22.48 o 
  -2   2   1      105.89      179.88      5.77 o 
  -1   2   1      367.45      430.46     14.28 o 
   0   2   1     7685.95     8212.68    174.26 o 
   1   2   1      374.64      427.60     17.05 o 
   2   2   1       99.65      179.64      5.68 o 
   3   2   1      624.39      612.54     26.06 o 
   4   2   1      430.24      384.27     20.11 o 
   5   2   1       35.22       40.91      6.64 o 
  -5   3   1       14.39       38.94     14.30 o 
  -4   3   1      198.24      191.42     10.94 o 
  -3   3   1      138.62      123.46      6.09 o 
  -2   3   1      307.10      335.49     10.77 o 
  -1   3   1      151.15      177.42      6.76 o 
   0   3   1      283.95      377.58     10.90 o 
   1   3   1      158.10      182.81      5.36 o 
   2   3   1      315.76      350.33     10.71 o 
   3   3   1      142.81      142.23      7.81 o 
   4   3   1      197.83      203.14     11.14 o 
   5   3   1       15.09       17.67      4.21 o 
  -5   4   1       12.02       12.39      5.32 o 
  -4   4   1      168.16      215.03     12.06 o 
  -3   4   1      337.20      348.72     14.67 o 
  -2   4   1       91.77       92.13      3.89 o 
  -1   4   1      375.75      321.95     10.91 o 
   0   4   1      121.31      106.18      3.52 o 
   1   4   1      379.58      334.88     11.00 o 
   2   4   1       92.61       84.72      4.15 o 
   3   4   1      333.35      340.45     13.62 o 
   4   4   1      168.77      231.59     14.82 o 
   5   4   1       11.76       18.60      5.39 o 
  -5   5   1       36.42       39.64     10.00 o 
  -4   5   1       93.21       99.08      8.19 o 
  -3   5   1       11.63       24.93      3.60 o 
  -2   5   1      149.28      190.58      9.41 o 
  -1   5   1        7.44       16.47      2.81 o 
   0   5   1       34.99       25.69      2.23 o 
   1   5   1        6.38       16.88      1.66 o 
   2   5   1      145.90      174.37      8.29 o 
   3   5   1       12.67       27.54      3.73 o 
   4   5   1       92.91       88.64      7.89 o 
   5   5   1       36.17       38.24      9.02 o 
  -5   6   1       26.17       16.66      8.10 o 
  -4   6   1       64.60       47.71      7.26 o 
  -3   6   1       44.06       48.53      4.88 o 
  -2   6   1      217.56      267.31     13.20 o 
  -1   6   1      853.23      869.98     36.01 o 
   0   6   1       68.99       46.88      3.03 o 
   1   6   1      841.67      876.00     32.93 o 
   2   6   1      218.87      245.74     13.30 o 
   3   6   1       43.39       45.37      4.75 o 
   4   6   1       65.51       44.82      5.67 o 
   5   6   1       25.54       35.29      8.98 o 
  -4   7   1       26.20       16.40      5.47 o 
  -3   7   1      220.84      255.29     16.03 o 
  -2   7   1      207.76      156.75      9.49 o 
  -1   7   1      177.39      169.50      8.30 o 
   0   7   1      187.91      185.42      8.60 o 
   1   7   1      175.98      165.29      8.57 o 
   2   7   1      210.94      151.55      8.58 o 
   3   7   1      225.46      267.61     15.95 o 
   4   7   1       26.79       20.82      6.52 o 
  -4   8   1       38.47       18.47      8.85 o 
  -3   8   1       25.67       21.94      4.41 o 
  -2   8   1       80.98       92.22      7.23 o 
  -1   8   1      279.70      267.64     12.56 o 
   0   8   1        0.23        2.10      2.10 o 
   1   8   1      276.73      256.17     13.18 o 
   2   8   1       80.84       92.53      7.30 o 
   3   8   1       25.62       24.06      5.82 o 
   4   8   1       39.34       35.53      6.79 o 
  -4   9   1       19.59       24.46      9.05 o 
  -3   9   1       59.73       56.00      8.43 o 
  -2   9   1       17.45       20.91      4.40 o 
  -1   9   1       60.80       56.98      4.84 o 
   0   9   1       50.49       46.70      4.37 o 
   1   9   1       60.22       50.52      5.00 o 
   2   9   1       17.67       32.29      5.75 o 
   3   9   1       60.19       44.26      7.87 o 
   4   9   1       20.02       18.42      8.61 o 
  -3  10   1       26.88       34.49      7.75 o 
  -2  10   1        0.67        7.52      4.04 o 
  -1  10   1       54.23       53.40      7.41 o 
   0  10   1       25.77       19.20      3.89 o 
   1  10   1       53.43       55.56      5.92 o 
   2  10   1        0.81        8.58      4.72 o 
   3  10   1       26.21       19.22      8.06 o 
  -2  11   1       37.44       34.18      8.12 o 
  -1  11   1        0.02       -1.23      3.57 o 
   0  11   1        7.57       15.53      5.21 o 
   1  11   1        0.00        2.54      3.25 o 
   2  11   1       37.69       45.53      7.25 o 
  -1  12   1        2.87       11.82      8.36 o 
   0  12   1        0.10       12.39     10.61 o 
   1  12   1        2.78       18.14      7.78 o 
   1   0   2       39.12       40.39      2.78 o 
   2   0   2      715.05      684.20     19.35 o 
   3   0   2      838.90      889.99     34.01 o 
   4   0   2       39.46       29.03      6.81 o 
   5   0   2        5.88        1.54      3.85 o 
   6   0   2        1.22        4.33      9.04 o 
  -5   1   2       39.96       39.01      6.34 o 
  -4   1   2      101.90       95.86      7.52 o 
  -3   1   2      230.22      150.59      6.82 o 
  -2   1   2     1534.43     1486.17     45.11 o 
  -1   1   2     6928.21     7341.47    166.21 o 
   1   1   2     6968.81     7336.85    190.97 o 
   2   1   2     1543.26     1568.78     61.18 o 
   3   1   2      231.02      151.80      7.14 o 
   4   1   2      104.25       83.64      5.14 o 
   5   1   2       41.53       54.80      6.75 o 
  -5   2   2        7.51       10.83      3.75 o 
  -4   2   2      118.42      116.12      7.35 o 
  -3   2   2      320.92      408.23     16.27 o 
  -2   2   2       23.95       18.23      1.49 o 
  -1   2   2      335.18      397.57      9.24 o 
   0   2   2     2342.61     2448.58     76.87 o 
   1   2   2      322.07      383.22     12.98 o 
   2   2   2       20.96       17.88      2.16 o 
   3   2   2      322.22      429.81     17.13 o 
   4   2   2      116.74      120.52      7.86 o 
   5   2   2        6.81        8.77      3.84 o 
  -5   3   2       26.31       29.93      6.86 o 
  -4   3   2      108.82      114.13      7.99 o 
  -3   3   2      203.50      170.79      7.80 o 
  -2   3   2      115.73      122.62      4.74 o 
  -1   3   2      397.50      437.81     16.39 o 
   0   3   2     3177.84     3428.82     94.31 o 
   1   3   2      387.39      448.20     16.47 o 
   2   3   2      113.69      120.38      5.51 o 
   3   3   2      207.56      177.23     14.43 o 
   4   3   2      109.22      109.57      7.32 o 
   5   3   2       26.69       36.24      5.90 o 
  -5   4   2       23.73       31.90      7.20 o 
  -4   4   2      109.44      111.95      7.52 o 
  -3   4   2       23.85       31.91      2.95 o 
  -2   4   2       91.66      135.99      5.65 o 
  -1   4   2      550.75      500.84     16.97 o 
   0   4   2      259.05      235.29      6.92 o 
   1   4   2      540.26      457.50     14.10 o 
   2   4   2       86.56      133.81      6.52 o 
   3   4   2       24.23       31.75      2.95 o 
   4   4   2      111.22      114.71      8.87 o 
   5   4   2       22.64       26.09      5.05 o 
  -5   5   2        1.11        4.64      4.43 o 
  -4   5   2       96.68       91.32      8.97 o 
  -3   5   2      172.96      196.57      9.82 o 
  -2   5   2       13.92        9.24      1.75 o 
  -1   5   2      130.31      124.80      5.92 o 
   0   5   2     1522.23     1723.84     57.28 o 
   1   5   2      133.30      124.31      5.16 o 
   2   5   2       14.87        3.24      2.25 o 
   3   5   2      175.35      213.58     11.78 o 
   4   5   2       95.73       89.95      8.63 o 
   5   5   2        1.14        3.74      5.14 o 
  -5   6   2       26.30        8.62      7.92 o 
  -4   6   2      121.44      114.23      9.24 o 
  -3   6   2       45.78       48.25      3.96 o 
  -2   6   2      108.26      135.74      8.11 o 
  -1   6   2       34.03       28.59      2.34 o 
   0   6   2       33.31       34.80      2.71 o 
   1   6   2       31.16       34.42      4.31 o 
   2   6   2      110.53      123.85      6.24 o 
   3   6   2       48.12       49.98      6.72 o 
   4   6   2      123.68      121.38     12.00 o 
   5   6   2       26.23       30.68     10.70 o 
  -4   7   2       23.24       21.18      4.99 o 
  -3   7   2       34.81       32.02      4.48 o 
  -2   7   2      104.41       99.79      6.97 o 
  -1   7   2      480.37      462.17     19.01 o 
   0   7   2      122.60      123.19     13.10 o 
   1   7   2      481.18      487.25     20.49 o 
   2   7   2      100.57       89.03      8.20 o 
   3   7   2       34.01       37.69      5.81 o 
   4   7   2       23.12       22.33      7.01 o 
  -4   8   2       16.45        7.46      5.92 o 
  -3   8   2       68.97       67.44      6.95 o 
  -2   8   2      127.51      154.20     10.19 o 
  -1   8   2      110.28      108.99      6.32 o 
   0   8   2      258.36      230.46     12.01 o 
   1   8   2      112.36      117.12      7.20 o 
   2   8   2      128.74      138.98     10.19 o 
   3   8   2       67.52       75.86     10.10 o 
   4   8   2       17.15       10.72      4.89 o 
  -4   9   2       16.98       10.25     13.35 o 
  -3   9   2       29.03       34.88      6.92 o 
  -2   9   2       22.79       24.64      4.31 o 
  -1   9   2      134.90      124.50      8.79 o 
   0   9   2        8.34        1.81      2.83 o 
   1   9   2      133.14      116.49      8.11 o 
   2   9   2       22.00       22.35      5.77 o 
   3   9   2       29.68       28.26     11.62 o 
   4   9   2       17.33       20.16      8.94 o 
  -3  10   2        7.66        5.67      5.08 o 
  -2  10   2       55.61       62.41      8.43 o 
  -1  10   2       42.95       42.77      6.17 o 
   0  10   2       18.79       20.09      3.93 o 
   1  10   2       43.04       34.79      4.89 o 
   2  10   2       55.58       61.91      9.21 o 
   3  10   2        7.56       10.15      4.91 o 
  -2  11   2       20.33       12.31      5.59 o 
  -1  11   2        4.00       11.81      4.40 o 
   0  11   2       51.69       46.61      7.85 o 
   1  11   2        3.80        5.26      4.76 o 
   2  11   2       19.98       13.88      5.47 o 
  -1  12   2        1.57        0.53      4.17 o 
   0  12   2        0.21       -6.43      6.43 o 
   1  12   2        1.73       -0.39      8.59 o 
   1   0   3        0.01        7.40      1.59 o 
   2   0   3      101.72       57.54      3.13 o 
   3   0   3       36.25       48.38      3.24 o 
   4   0   3      182.45      202.71     11.21 o 
   5   0   3      101.76      105.66     10.10 o 
  -5   1   3       46.80       30.95      5.85 o 
  -4   1   3      215.23      237.19     14.23 o 
  -3   1   3      219.74      184.48      9.48 o 
  -2   1   3     1489.02     1525.29     43.82 o 
  -1   1   3     4640.14     4785.87    101.70 o 
   0   1   3     3522.15     3658.76     79.66 o 
   1   1   3     4619.68     4958.65    112.08 o 
   2   1   3     1473.99     1510.06     47.83 o 
   3   1   3      218.61      184.07      8.83 o 
   4   1   3      215.52      216.62     10.85 o 
   5   1   3       45.93       51.98      6.60 o 
  -5   2   3       30.87       24.44      5.23 o 
  -4   2   3       47.12       64.55      6.26 o 
  -3   2   3      565.24      498.20     18.69 o 
  -2   2   3      196.10      134.34      4.40 o 
  -1   2   3     1081.43     1150.08     27.08 o 
   0   2   3     2984.33     2923.84     57.20 o 
   1   2   3     1086.22     1094.13     38.58 o 
   2   2   3      188.96      138.72     11.57 o 
   3   2   3      569.45      497.32     27.34 o 
   4   2   3       48.53       75.54      5.45 o 
   5   2   3       29.92       21.12      4.76 o 
  -5   3   3      159.93      163.57     15.87 o 
  -4   3   3       11.58       10.56      2.44 o 
  -3   3   3      167.88      165.45      7.78 o 
  -2   3   3      530.29      678.55     21.21 o 
  -1   3   3      637.52      551.57     26.98 o 
   0   3   3      333.58      398.92     15.00 o 
   1   3   3      610.05      513.08     13.82 o 
   2   3   3      525.82      658.73     28.88 o 
   3   3   3      167.65      158.90      6.78 o 
   4   3   3       10.89        6.69      2.23 o 
   5   3   3      159.19      172.32     14.44 o 
  -5   4   3       22.17       19.21      5.85 o 
  -4   4   3       18.84        6.30      2.44 o 
  -3   4   3      226.49      316.03     13.77 o 
  -2   4   3       40.32       20.70      2.00 o 
  -1   4   3      609.25      660.38     32.42 o 
   0   4   3     1119.72     1124.24     32.05 o 
   1   4   3      597.75      647.50     17.72 o 
   2   4   3       40.31       23.02      2.17 o 
   3   4   3      228.38      348.67     21.18 o 
   4   4   3       18.75        9.49      4.21 o 
   5   4   3       22.43       19.89      5.24 o 
  -5   5   3       76.67       71.11     10.74 o 
  -4   5   3       10.84       22.60      3.03 o 
  -3   5   3       17.29       22.84      2.76 o 
  -2   5   3       57.07       53.22      3.48 o 
  -1   5   3       58.53       69.04      3.99 o 
   0   5   3      729.70      809.66     26.00 o 
   1   5   3       53.23       66.09      3.66 o 
   2   5   3       58.28       50.27      3.71 o 
   3   5   3       17.81       24.06      3.37 o 
   4   5   3       10.32       16.32      6.27 o 
   5   5   3       76.32       72.80     10.17 o 
  -5   6   3        1.66        3.02     10.74 o 
  -4   6   3       17.19       37.84      6.11 o 
  -3   6   3      180.35      160.08      8.58 o 
  -2   6   3      217.05      283.95     14.59 o 
  -1   6   3      342.06      317.14     12.85 o 
   0   6   3       28.12       22.90      3.26 o 
   1   6   3      341.36      348.87     14.18 o 
   2   6   3      223.25      293.17     15.14 o 
   3   6   3      179.15      148.80      9.44 o 
   4   6   3       18.23       23.77      6.16 o 
   5   6   3        1.75       19.92      7.44 o 
  -4   7   3       88.34       65.68      8.99 o 
  -3   7   3        4.59       10.83      5.76 o 
  -2   7   3       44.15       64.18      6.07 o 
  -1   7   3       60.59       49.79      3.97 o 
   0   7   3      480.17      486.86     19.97 o 
   1   7   3       58.89       53.85      4.98 o 
   2   7   3       44.08       59.51      5.85 o 
   3   7   3        4.75        2.00      3.69 o 
   4   7   3       86.89       54.61      9.03 o 
  -4   8   3       32.36       25.34     10.69 o 
  -3   8   3        2.14        3.00      4.18 o 
  -2   8   3      264.20      262.76     16.12 o 
  -1   8   3      170.77      147.16     10.71 o 
   0   8   3       24.14       22.65      3.14 o 
   1   8   3      170.94      161.37      9.03 o 
   2   8   3      266.18      279.69     17.89 o 
   3   8   3        2.08        6.68      5.08 o 
   4   8   3       32.28       34.71      7.03 o 
  -4   9   3       13.73       12.03      7.96 o 
  -3   9   3        2.43        5.64      4.57 o 
  -2   9   3       25.53       21.31      4.22 o 
  -1   9   3       45.31       32.18      5.49 o 
   0   9   3      313.58      299.90     16.36 o 
   1   9   3       45.88       36.39      4.44 o 
   2   9   3       24.92       28.74      5.97 o 
   3   9   3        2.46        7.87      4.69 o 
   4   9   3       13.93       25.20      9.17 o 
  -3  10   3       46.75       30.29     14.12 o 
  -2  10   3        8.34       14.91      7.07 o 
  -1  10   3       13.70       12.84      5.28 o 
   0  10   3        1.14       -0.27      2.86 o 
   1  10   3       13.87       19.69      3.72 o 
   2  10   3        8.45       14.40      4.96 o 
   3  10   3       46.42       52.92      8.57 o 
  -2  11   3       12.58        9.82      5.18 o 
  -1  11   3        5.36       12.75      4.79 o 
   0  11   3       11.05       22.41      8.18 o 
   1  11   3        4.84        4.25      4.16 o 
   2  11   3       12.58       17.78      7.23 o 
  -1  12   3       10.75       10.11      5.14 o 
   0  12   3        1.32        0.07     10.52 o 
   1  12   3       10.33        8.99     10.87 o 
   0   0   4     5915.54     6020.57    144.38 o 
   1   0   4     6992.95     7009.60    139.54 o 
   2   0   4        8.13       11.70      1.65 o 
   3   0   4      561.54      453.03     21.32 o 
   4   0   4       59.08       77.82      6.34 o 
   5   0   4       62.24       43.56      6.23 o 
  -5   1   4      116.88      103.02      9.73 o 
  -4   1   4      348.54      315.88     17.50 o 
  -3   1   4       11.46       30.27      2.91 o 
  -2   1   4      446.09      466.92     11.97 o 
  -1   1   4    10238.69    10712.96    346.20 o 
   0   1   4     2489.07     2555.85     79.69 o 
   1   1   4    10198.54    10744.09    384.91 o 
   2   1   4      454.82      499.87     16.48 o 
   3   1   4       10.87       24.02      3.14 o 
   4   1   4      349.52      285.42     13.02 o 
   5   1   4      116.22      107.23      9.94 o 
  -5   2   4       30.50       41.58      7.03 o 
  -4   2   4      196.32      153.57     10.25 o 
  -3   2   4       41.00       66.23      3.76 o 
  -2   2   4      682.02      651.40     18.39 o 
  -1   2   4       28.31       51.78      2.28 o 
   0   2   4     3306.90     3589.81     74.08 o 
   1   2   4       30.15       54.15      2.48 o 
   2   2   4      660.64      658.55     23.76 o 
   3   2   4       40.18       68.72      5.05 o 
   4   2   4      195.36      150.96      8.98 o 
   5   2   4       31.34       35.64      6.12 o 
  -5   3   4        0.78        3.47      4.78 o 
  -4   3   4       89.05       99.25      7.69 o 
  -3   3   4      118.58      107.23      5.16 o 
  -2   3   4       90.17       79.31      3.72 o 
  -1   3   4      439.58      447.91     14.21 o 
   0   3   4      994.17     1116.23     27.63 o 
   1   3   4      447.77      448.14     11.76 o 
   2   3   4       91.52       81.68      6.74 o 
   3   3   4      114.89      101.11      7.74 o 
   4   3   4       91.45       97.21      8.44 o 
   5   3   4        0.68        6.57      6.51 o 
  -5   4   4       20.44       27.15      6.82 o 
  -4   4   4       52.09       70.58      6.59 o 
  -3   4   4       29.02       28.35      3.33 o 
  -2   4   4       40.76       59.07      3.44 o 
  -1   4   4      784.08      774.26     19.80 o 
   0   4   4       72.53       59.11      2.86 o 
   1   4   4      780.65      763.89     23.24 o 
   2   4   4       44.82       62.94      5.42 o 
   3   4   4       29.12       33.92      3.63 o 
   4   4   4       52.83       64.91      6.98 o 
   5   4   4       19.76       15.48      5.90 o 
  -5   5   4        6.32       13.57      9.80 o 
  -4   5   4       60.59       47.92      6.00 o 
  -3   5   4      259.01      241.29     11.84 o 
  -2   5   4       55.42       59.55      3.83 o 
  -1   5   4      103.13       94.72      4.73 o 
   0   5   4       51.71       43.63      2.47 o 
   1   5   4       99.94       94.72      4.06 o 
   2   5   4       57.47       60.55      6.79 o 
   3   5   4      262.90      280.49     15.20 o 
   4   5   4       59.72       55.72      6.09 o 
   5   5   4        5.86        7.56      5.57 o 
  -5   6   4        6.76        5.47      8.54 o 
  -4   6   4       43.46       37.69      7.40 o 
  -3   6   4        8.22       11.39      2.55 o 
  -2   6   4      160.04      142.49      8.30 o 
  -1   6   4       57.87       49.21      3.33 o 
   0   6   4      138.51      148.44      6.35 o 
   1   6   4       61.82       50.26      3.79 o 
   2   6   4      161.01      124.88      8.66 o 
   3   6   4        6.94       11.22      4.89 o 
   4   6   4       44.33       51.59      7.13 o 
   5   6   4        7.21        6.07      6.02 o 
  -4   7   4       23.48       24.70      5.38 o 
  -3   7   4       89.67      104.51      8.47 o 
  -2   7   4       91.01      118.92      8.66 o 
  -1   7   4      303.51      320.20     14.60 o 
   0   7   4        0.01        4.28      3.90 o 
   1   7   4      306.80      338.25     16.08 o 
   2   7   4       92.19      120.47      8.63 o 
   3   7   4       91.22       99.84     10.41 o 
   4   7   4       24.22        9.63      5.37 o 
  -4   8   4        2.31       -3.09      5.55 o 
  -3   8   4       46.52       42.84      7.11 o 
  -2   8   4       43.63       48.31      5.42 o 
  -1   8   4       18.56       12.32      4.80 o 
   0   8   4       82.10       86.23      5.89 o 
   1   8   4       19.27       11.98      2.89 o 
   2   8   4       43.90       46.71      6.28 o 
   3   8   4       46.71       49.95      7.78 o 
   4   8   4        2.20       -2.24      4.34 o 
  -4   9   4        8.79       17.77     12.19 o 
  -3   9   4        0.52       -0.69      2.68 o 
  -2   9   4       33.04       46.30      6.18 o 
  -1   9   4      201.40      197.35     17.20 o 
   0   9   4      164.35      140.02      8.97 o 
   1   9   4      201.74      195.21     11.98 o 
   2   9   4       33.13       45.10      7.32 o 
   3   9   4        0.61        5.09      3.72 o 
   4   9   4        8.53       20.43      7.50 o 
  -3  10   4        8.44       -2.60      6.51 o 
  -2  10   4       46.98       44.80      6.44 o 
  -1  10   4        8.03       16.86      4.44 o 
   0  10   4        1.09        0.30      2.77 o 
   1  10   4        7.94       10.90      3.35 o 
   2  10   4       46.23       44.81      7.37 o 
   3  10   4        8.26       25.30      5.94 o 
  -2  11   4        9.07        8.79      4.85 o 
  -1  11   4        2.67        5.25      4.92 o 
   0  11   4       35.37       35.40     10.76 o 
   1  11   4        2.69       14.59      6.86 o 
   2  11   4        9.11        6.44      8.14 o 
  -1  12   4       19.17       21.43      6.44 o 
   0  12   4        2.74        2.82      6.51 o 
   1  12   4       19.18       10.88     12.19 o 
   1   0   5     1172.59     1217.90     47.23 o 
   2   0   5      352.58      169.76      6.03 o 
   3   0   5       28.90       29.12      3.63 o 
   4   0   5      189.89      189.82     13.13 o 
   5   0   5      102.39       90.57      9.49 o 
  -5   1   5       38.92       29.17      7.00 o 
  -4   1   5      155.68      160.30     10.37 o 
  -3   1   5      559.38      593.30     24.33 o 
  -2   1   5       47.14       34.49      2.07 o 
  -1   1   5     1897.09     1990.23     54.10 o 
   0   1   5        0.15       -0.20      0.42 o 
   1   1   5     1879.88     2068.48     64.83 o 
   2   1   5       45.40       33.59      2.25 o 
   3   1   5      552.67      564.73     24.37 o 
   4   1   5      151.28      163.51     10.52 o 
   5   1   5       38.45       43.69      7.60 o 
  -5   2   5       37.92       39.02      7.45 o 
  -4   2   5       49.17       61.67      5.91 o 
  -3   2   5      524.04      397.75     14.72 o 
  -2   2   5        2.39        2.56      0.84 o 
  -1   2   5     3279.37     3423.80     95.36 o 
   0   2   5      310.95      383.59     13.68 o 
   1   2   5     3238.54     3369.38     91.32 o 
   2   2   5        2.75        6.08      2.41 o 
   3   2   5      528.09      435.23     16.65 o 
   4   2   5       49.21       63.14      5.26 o 
   5   2   5       37.14       38.44      6.48 o 
  -5   3   5       24.79       35.23      6.64 o 
  -4   3   5      205.34      210.33     13.58 o 
  -3   3   5      156.42      156.74     10.50 o 
  -2   3   5      671.34      675.35     22.78 o 
  -1   3   5     1405.67     1435.58     46.54 o 
   0   3   5      256.87      316.00      7.78 o 
   1   3   5     1385.39     1512.76     53.46 o 
   2   3   5      669.41      720.96     33.96 o 
   3   3   5      154.97      145.09      9.74 o 
   4   3   5      202.14      211.92     13.70 o 
   5   3   5       23.75       25.96      6.08 o 
  -5   4   5       16.00       13.39      6.72 o 
  -4   4   5      185.62      177.66     13.16 o 
  -3   4   5      112.80      170.82      7.88 o 
  -2   4   5       65.65       78.11      4.27 o 
  -1   4   5       22.78       14.16      1.80 o 
   0   4   5      110.67       88.44      3.69 o 
   1   4   5       23.29       13.85      1.95 o 
   2   4   5       61.73       71.34      3.86 o 
   3   4   5      113.50      176.64     10.50 o 
   4   4   5      187.66      165.54     12.28 o 
   5   4   5       15.83       23.50      6.81 o 
  -5   5   5        7.75       -5.69      8.79 o 
  -4   5   5       94.75       98.07      8.29 o 
  -3   5   5      167.93      154.51      8.31 o 
  -2   5   5      458.27      568.04     22.15 o 
  -1   5   5       50.22       32.26      4.93 o 
   0   5   5       54.05       36.46      2.26 o 
   1   5   5       52.40       30.15      2.88 o 
   2   5   5      451.14      533.47     25.47 o 
   3   5   5      170.30      161.32      9.48 o 
   4   5   5       94.71       95.14     10.54 o 
   5   5   5        7.55       16.80      5.49 o 
  -5   6   5       27.11       11.76      7.85 o 
  -4   6   5       35.71       48.99      8.05 o 
  -3   6   5       99.31       89.72      6.19 o 
  -2   6   5      156.33      201.76     11.64 o 
  -1   6   5      146.90      154.68     10.46 o 
   0   6   5      304.43      336.67     12.83 o 
   1   6   5      144.11      158.67      5.49 o 
   2   6   5      156.43      203.35     13.63 o 
   3   6   5       99.81       91.82      8.58 o 
   4   6   5       36.17       47.16      7.76 o 
   5   6   5       26.18       27.64      8.31 o 
  -4   7   5       15.85       14.59      5.48 o 
  -3   7   5      360.97      375.16     23.46 o 
  -2   7   5       15.61       31.29      4.31 o 
  -1   7   5      271.94      280.66     17.73 o 
   0   7   5      444.26      384.96     16.01 o 
   1   7   5      269.40      286.64     14.37 o 
   2   7   5       16.04       28.37      4.15 o 
   3   7   5      368.39      393.85     29.29 o 
   4   7   5       15.48       21.08      6.37 o 
  -4   8   5        2.47       10.57      8.18 o 
  -3   8   5        8.03       11.04      3.96 o 
  -2   8   5      113.96       93.96      7.97 o 
  -1   8   5       61.84       73.37      7.36 o 
   0   8   5        0.67        0.92      2.38 o 
   1   8   5       57.99       58.70      5.21 o 
   2   8   5      114.78       87.91      8.10 o 
   3   8   5        7.80       12.64      6.21 o 
   4   8   5        2.31       -1.97      4.19 o 
  -4   9   5       15.52       29.11     11.44 o 
  -3   9   5       46.20       43.00      7.34 o 
  -2   9   5       56.73       55.95      7.14 o 
  -1   9   5       23.99       24.49      5.88 o 
   0   9   5       47.05       34.69      3.92 o 
   1   9   5       22.69       24.00      3.65 o 
   2   9   5       55.90       64.85      6.89 o 
   3   9   5       47.25       50.36      8.39 o 
   4   9   5       15.43       27.65     10.07 o 
  -3  10   5       16.20       16.61      8.41 o 
  -2  10   5        0.68        2.58      3.09 o 
  -1  10   5       35.42       34.53      5.80 o 
   0  10   5       16.24       14.81      4.44 o 
   1  10   5       35.14       29.62      4.62 o 
   2  10   5        0.63        3.84      3.93 o 
   3  10   5       16.72       24.11      7.08 o 
  -2  11   5       33.20       27.02      7.47 o 
  -1  11   5        2.55        2.43      4.10 o 
   0  11   5        1.18        1.51      4.31 o 
   1  11   5        2.38        3.57      3.63 o 
   2  11   5       32.70       31.85      8.21 o 
  -1  12   5        0.96        0.41      3.99 o 
   0  12   5        9.59       15.93      9.58 o 
   1  12   5        0.91        1.17      5.06 o 
   0   0   6     9859.60    10523.00    424.27 o 
   1   0   6     2113.23     1993.92     41.95 o 
   2   0   6     1121.79     1347.16     42.45 o 
   3   0   6       94.60       36.08      3.60 o 
   4   0   6       78.64      104.30      9.18 o 
   5   0   6        5.04        2.96      3.58 o 
  -5   1   6        5.75       10.63      5.21 o 
  -4   1   6       62.15       96.37      8.95 o 
  -3   1   6       54.28       65.64      7.45 o 
  -2   1   6     1067.37      977.78     43.83 o 
  -1   1   6      179.59      134.16      5.59 o 
   0   1   6      711.08      786.69     17.36 o 
   1   1   6      175.29      133.65      8.13 o 
   2   1   6     1082.07     1006.96     35.58 o 
   3   1   6       53.91       58.84      3.44 o 
   4   1   6       66.66      106.49      7.99 o 
   5   1   6        5.90       12.60      4.40 o 
  -5   2   6       20.87       31.57      6.28 o 
  -4   2   6       67.42       65.27      6.36 o 
  -3   2   6       45.07       32.63      3.59 o 
  -2   2   6      635.97      541.21     21.00 o 
  -1   2   6      493.39      574.71     25.60 o 
   0   2   6      350.08      253.48      6.13 o 
   1   2   6      503.99      564.25     11.58 o 
   2   2   6      629.94      552.87     16.61 o 
   3   2   6       45.94       37.46      3.43 o 
   4   2   6       69.42       68.47      5.25 o 
   5   2   6       21.13       23.64      5.73 o 
  -5   3   6        2.99       -1.92      7.12 o 
  -4   3   6       66.24       48.22      5.83 o 
  -3   3   6      423.65      447.07     19.32 o 
  -2   3   6      301.95      330.44     19.81 o 
  -1   3   6      397.89      540.96     23.82 o 
   0   3   6     4925.64     5118.12    155.33 o 
   1   3   6      382.91      493.35     17.89 o 
   2   3   6      294.91      306.34     16.27 o 
   3   3   6      424.06      479.58     23.34 o 
   4   3   6       67.39       59.07      6.22 o 
   5   3   6        2.87       -0.73      4.83 o 
  -5   4   6       40.69       48.59     11.95 o 
  -4   4   6        0.27        1.40      2.78 o 
  -3   4   6        3.70        1.24      1.45 o 
  -2   4   6      108.67      159.32      8.23 o 
  -1   4   6      879.03      890.44     34.15 o 
   0   4   6       62.78       72.01      2.82 o 
   1   4   6      872.06      986.51     42.17 o 
   2   4   6      109.68      148.85      8.29 o 
   3   4   6        3.87        1.89      3.71 o 
   4   4   6        0.30        2.90      2.94 o 
   5   4   6       39.44       56.41      9.00 o 
  -5   5   6       14.91        6.70      5.97 o 
  -4   5   6        0.32       -0.86      2.72 o 
  -3   5   6      341.54      337.39     16.16 o 
  -2   5   6       70.03       67.99      4.34 o 
  -1   5   6      702.10      659.44     38.55 o 
   0   5   6      764.18      803.50     28.48 o 
   1   5   6      693.42      754.96     26.81 o 
   2   5   6       71.40       75.67     10.67 o 
   3   5   6      351.28      363.89     26.75 o 
   4   5   6        0.43       12.58      7.39 o 
   5   5   6       15.47        4.56      4.60 o 
  -5   6   6       32.03       35.03     11.10 o 
  -4   6   6       16.13       15.68      5.48 o 
  -3   6   6        8.89        6.63      2.39 o 
  -2   6   6      204.78      179.80      9.33 o 
  -1   6   6       65.07      102.68      7.06 o 
   0   6   6      274.21      283.14     13.19 o 
   1   6   6       66.19       96.71      6.10 o 
   2   6   6      208.93      168.52     12.46 o 
   3   6   6        8.70        9.17      6.22 o 
   4   6   6       17.23       19.43      6.85 o 
   5   6   6       32.00       26.11      9.10 o 
  -4   7   6       33.58       30.40      7.56 o 
  -3   7   6       14.53       22.40      3.54 o 
  -2   7   6       95.68      121.06      8.04 o 
  -1   7   6       24.03       20.48      3.94 o 
   0   7   6       71.14      105.51      5.72 o 
   1   7   6       24.09       24.20      3.58 o 
   2   7   6       90.81      106.52      8.31 o 
   3   7   6       14.93       18.96      5.29 o 
   4   7   6       33.69       32.11      6.50 o 
  -4   8   6       14.12       17.57      6.65 o 
  -3   8   6        2.78        5.92      3.82 o 
  -2   8   6       77.72       93.21      7.78 o 
  -1   8   6       27.49       31.37      4.96 o 
   0   8   6      508.39      509.92     28.33 o 
   1   8   6       27.53       31.02      3.83 o 
   2   8   6       77.56       83.94      8.10 o 
   3   8   6        2.68        2.27      4.02 o 
   4   8   6       14.86       20.92      6.60 o 
  -3   9   6       17.62       16.69      6.88 o 
  -2   9   6       38.52       38.32      6.41 o 
  -1   9   6       24.08       20.33      4.77 o 
   0   9   6      178.70      175.35     11.65 o 
   1   9   6       23.33       17.71      3.26 o 
   2   9   6       38.57       36.18      6.02 o 
   3   9   6       17.28       23.66      6.17 o 
  -3  10   6       11.32       10.44      6.78 o 
  -2  10   6        1.71        2.06      2.98 o 
  -1  10   6       60.07       54.42      9.05 o 
   0  10   6       65.28       67.75      8.21 o 
   1  10   6       59.18       61.86      6.56 o 
   2  10   6        1.55       -2.82      3.78 o 
   3  10   6       11.42       14.36      6.11 o 
  -2  11   6       10.66       18.41      8.22 o 
  -1  11   6       11.59        3.20      4.40 o 
   0  11   6        5.30       13.84      7.19 o 
   1  11   6       11.37       10.29     10.93 o 
   2  11   6       10.35       23.68     13.96 o 
   0  12   6        2.31        2.27      4.28 o 
   1   0   7     2393.77     2221.69     55.56 o 
   2   0   7      214.27      255.35     13.22 o 
   3   0   7       19.51        8.88      2.39 o 
   4   0   7      106.90      111.30      8.97 o 
   5   0   7        9.99       15.83      4.66 o 
  -5   1   7       12.09       16.15     12.22 o 
  -4   1   7      248.57      275.97     19.76 o 
  -3   1   7      388.28      400.98     19.85 o 
  -2   1   7     1541.83     1381.48     55.68 o 
  -1   1   7      314.94      387.94     12.47 o 
   0   1   7      859.28     1030.68     25.26 o 
   1   1   7      305.26      387.41     10.38 o 
   2   1   7     1525.63     1468.55     62.42 o 
   3   1   7      380.20      402.56     20.09 o 
   4   1   7      245.06      301.07     16.46 o 
   5   1   7       11.66       14.65      4.30 o 
  -5   2   7        6.21        3.09      4.67 o 
  -4   2   7      165.67      167.81     13.14 o 
  -3   2   7       28.22       50.05      4.63 o 
  -2   2   7      537.48      442.32     17.39 o 
  -1   2   7      278.78      250.49      7.42 o 
   0   2   7      257.99      290.37      7.45 o 
   1   2   7      278.85      262.80     11.45 o 
   2   2   7      533.16      471.14     25.92 o 
   3   2   7       29.75       50.61      3.58 o 
   4   2   7      164.22      142.45      8.87 o 
   5   2   7        5.85       13.34      4.36 o 
  -5   3   7       41.08       29.10      6.99 o 
  -4   3   7       67.44       51.01      5.61 o 
  -3   3   7       11.57       11.28      3.96 o 
  -2   3   7      903.23      997.83     30.64 o 
  -1   3   7      223.41      169.77      7.38 o 
   0   3   7      352.49      270.64      8.01 o 
   1   3   7      214.99      190.12     11.71 o 
   2   3   7      907.12      946.79     34.70 o 
   3   3   7       10.75       13.13      3.92 o 
   4   3   7       64.82       41.96      5.53 o 
   5   3   7       40.76       41.50      7.29 o 
  -5   4   7        2.03       11.35      7.31 o 
  -4   4   7       16.14       27.60      4.82 o 
  -3   4   7      217.08      165.82     10.91 o 
  -2   4   7        5.73        9.12      1.53 o 
  -1   4   7      389.04      383.51     18.33 o 
   0   4   7        2.36        3.15      0.98 o 
   1   4   7      387.29      367.28     14.67 o 
   2   4   7        4.89        8.96      2.65 o 
   3   4   7      218.19      165.00      9.33 o 
   4   4   7       16.08       26.16      5.41 o 
   5   4   7        1.92        8.12      5.10 o 
  -5   5   7       12.97       21.62      7.38 o 
  -4   5   7       80.99       89.22      8.20 o 
  -3   5   7       86.88      106.20      8.15 o 
  -2   5   7       74.49      102.16      5.60 o 
  -1   5   7      169.03      131.21     12.49 o 
   0   5   7       85.35       66.11      3.01 o 
   1   5   7      167.38      149.24      7.88 o 
   2   5   7       70.20      108.92      8.25 o 
   3   5   7       89.24       98.41      9.02 o 
   4   5   7       79.93       89.39      9.44 o 
   5   5   7       12.81       10.26      5.14 o 
  -5   6   7       11.43        9.04      7.23 o 
  -4   6   7       47.48       36.55      5.69 o 
  -3   6   7        6.45       12.74      3.74 o 
  -2   6   7       58.02       53.18      6.53 o 
  -1   6   7      175.46      218.70     12.95 o 
   0   6   7       75.41       89.51      5.81 o 
   1   6   7      173.54      211.80     10.12 o 
   2   6   7       60.88       54.38      6.80 o 
   3   6   7        5.82       20.30      4.55 o 
   4   6   7       47.34       35.06      6.53 o 
   5   6   7       11.03       16.78      6.03 o 
  -4   7   7       22.97       18.58      6.21 o 
  -3   7   7      109.38      103.15      9.25 o 
  -2   7   7       29.33       27.85      4.12 o 
  -1   7   7       66.38       95.81      8.53 o 
   0   7   7       12.05        9.29      2.16 o 
   1   7   7       66.15       97.66      6.66 o 
   2   7   7       30.88       24.25      4.34 o 
   3   7   7      113.07      119.52     14.25 o 
   4   7   7       22.25       24.42      6.35 o 
  -4   8   7       12.40        9.75      5.46 o 
  -3   8   7        2.02        2.15      3.37 o 
  -2   8   7       31.57       39.58      5.18 o 
  -1   8   7      166.74      165.81     14.96 o 
   0   8   7       99.23       75.30      6.45 o 
   1   8   7      166.56      171.56      9.99 o 
   2   8   7       33.14       43.06      5.37 o 
   3   8   7        1.97       -0.84      3.99 o 
   4   8   7       12.72       14.87      5.91 o 
  -3   9   7       16.36       23.94      6.57 o 
  -2   9   7       11.03       18.87      4.23 o 
  -1   9   7       51.04       43.90      6.56 o 
   0   9   7        0.22        3.32      2.75 o 
   1   9   7       51.09       39.13      4.80 o 
   2   9   7       10.88       12.45      4.86 o 
   3   9   7       16.63       14.94      6.86 o 
  -3  10   7        8.33        5.12      6.18 o 
  -2  10   7       17.06       16.31      4.32 o 
  -1  10   7       11.82       11.44      5.97 o 
   0  10   7       10.87       17.21      4.86 o 
   1  10   7       11.36       22.48      4.45 o 
   2  10   7       16.61       19.16      6.01 o 
   3  10   7        8.11        4.18      5.52 o 
  -2  11   7       17.13       12.91      6.41 o 
  -1  11   7        8.38       14.38      5.14 o 
   0  11   7        6.73        2.17      3.64 o 
   1  11   7        8.21       12.96      5.51 o 
   2  11   7       17.14        5.02      7.09 o 
   0  12   7        9.13       15.42      7.59 o 
   0   0   8      306.62      263.45     10.72 o 
   1   0   8      368.99      389.95     12.31 o 
   2   0   8      751.33      827.84     32.94 o 
   3   0   8      389.93      508.46     27.87 o 
   4   0   8       70.85       51.90      8.16 o 
   5   0   8        9.99       13.17      4.59 o 
  -5   1   8       26.82       31.43      7.23 o 
  -4   1   8       46.68       42.55      6.10 o 
  -3   1   8      153.60      129.23      6.67 o 
  -2   1   8     1723.55     1614.82     62.06 o 
  -1   1   8       72.85       90.30      4.09 o 
   0   1   8      293.65      227.45      6.10 o 
   1   1   8       71.76       88.76      4.23 o 
   2   1   8     1732.40     1722.97     65.19 o 
   3   1   8      156.35      131.22      8.14 o 
   4   1   8       47.46       46.76      5.04 o 
   5   1   8       26.89       33.59      5.84 o 
  -5   2   8        9.30       11.52      4.52 o 
  -4   2   8      124.36      136.93     12.08 o 
  -3   2   8      280.42      269.98     13.84 o 
  -2   2   8      582.45      683.65     26.52 o 
  -1   2   8      819.05      773.77     21.41 o 
   0   2   8      143.11      115.22      5.53 o 
   1   2   8      816.72      816.53     23.85 o 
   2   2   8      566.72      608.89     24.25 o 
   3   2   8      282.34      246.59     11.18 o 
   4   2   8      121.37      138.70     11.18 o 
   5   2   8        9.36        9.17      5.01 o 
  -5   3   8       24.50       15.98      7.60 o 
  -4   3   8       11.34       15.52      4.08 o 
  -3   3   8       49.73       56.19      4.86 o 
  -2   3   8      106.57       89.50      5.90 o 
  -1   3   8      114.62       93.00      4.21 o 
   0   3   8     1274.79     1334.35     41.33 o 
   1   3   8      112.90      102.28      5.16 o 
   2   3   8      102.96       95.99      4.78 o 
   3   3   8       48.45       47.35      4.78 o 
   4   3   8       12.57       14.64      4.35 o 
   5   3   8       24.94       22.16      6.22 o 
  -5   4   8       12.34       18.62      9.19 o 
  -4   4   8      109.46       93.43      8.88 o 
  -3   4   8       30.78       38.60      4.77 o 
  -2   4   8      838.80      788.02     46.81 o 
  -1   4   8      202.78      185.84      9.15 o 
   0   4   8      181.96      213.01      6.77 o 
   1   4   8      207.21      177.02      8.76 o 
   2   4   8      833.98      874.65     44.51 o 
   3   4   8       30.95       33.03      5.14 o 
   4   4   8      110.09      107.34     11.14 o 
   5   4   8       12.58       23.73      6.18 o 
  -5   5   8       24.32       28.78      9.13 o 
  -4   5   8       40.72       51.62      6.41 o 
  -3   5   8        3.81        6.12      4.60 o 
  -2   5   8      171.87      149.69      7.21 o 
  -1   5   8       23.73       12.99      1.69 o 
   0   5   8     1045.24     1054.45     34.55 o 
   1   5   8       22.32       14.35      2.43 o 
   2   5   8      176.05      155.15     10.51 o 
   3   5   8        3.53        6.97      3.17 o 
   4   5   8       40.02       41.63      6.87 o 
   5   5   8       24.21       24.61      6.97 o 
  -4   6   8       21.87       24.16      5.19 o 
  -3   6   8      171.89      147.24     10.57 o 
  -2   6   8      150.86      211.00     10.79 o 
  -1   6   8      352.20      394.23     23.88 o 
   0   6   8        0.11        0.62      1.26 o 
   1   6   8      353.01      380.39     16.97 o 
   2   6   8      153.54      192.72     14.54 o 
   3   6   8      172.15      155.68     17.85 o 
   4   6   8       23.34       20.85      5.72 o 
  -4   7   8       10.00       20.18      5.92 o 
  -3   7   8        2.96        4.71      6.60 o 
  -2   7   8       30.61       31.41      5.13 o 
  -1   7   8      181.15      188.18     13.12 o 
   0   7   8        3.37       11.17      3.28 o 
   1   7   8      183.18      192.06     12.08 o 
   2   7   8       32.22       33.88      4.87 o 
   3   7   8        3.10        4.85      4.09 o 
   4   7   8       10.00       22.20      6.49 o 
  -4   8   8        4.29        0.43      4.28 o 
  -3   8   8       79.69       93.71     11.00 o 
  -2   8   8       12.93       25.51      5.57 o 
  -1   8   8       45.91       59.59      6.98 o 
   0   8   8       96.81       87.89      6.69 o 
   1   8   8       47.77       61.68      5.37 o 
   2   8   8       13.03       20.67      6.35 o 
   3   8   8       79.17       92.01      9.38 o 
   4   8   8        4.11        5.78      4.62 o 
  -3   9   8       14.91        5.23      4.41 o 
  -2   9   8        4.56        4.28      3.52 o 
  -1   9   8       45.30       61.46      7.97 o 
   0   9   8        0.34        2.57      2.47 o 
   1   9   8       45.16       54.45      5.83 o 
   2   9   8        4.77        6.99      5.56 o 
   3   9   8       14.82        9.23      5.12 o 
  -3  10   8       21.99        9.80      8.37 o 
  -2  10   8       15.54       19.51      5.30 o 
  -1  10   8       23.65       20.17      5.69 o 
   0  10   8       33.55       25.94      5.62 o 
   1  10   8       24.15       23.11      4.88 o 
   2  10   8       14.79       31.09      6.96 o 
   3  10   8       21.77       26.82      7.91 o 
  -2  11   8       16.59       18.35      8.48 o 
  -1  11   8        1.75       -3.69      3.69 o 
   0  11   8       35.86       26.78      6.20 o 
   1  11   8        1.71        3.30      4.21 o 
   2  11   8       16.61       18.28     10.30 o 
   1   0   9       18.80       10.44      1.43 o 
   2   0   9      593.35      649.20     26.33 o 
   3   0   9      133.73      131.39      8.37 o 
   4   0   9      222.24      303.59     19.13 o 
   5   0   9       20.10       36.27      7.16 o 
  -5   1   9       18.18       25.36      5.50 o 
  -4   1   9       19.22       27.54      4.99 o 
  -3   1   9       44.11       49.00      5.14 o 
  -2   1   9      233.64      171.43      7.10 o 
  -1   1   9      428.01      399.16     10.57 o 
   0   1   9       46.12       36.26      1.70 o 
   1   1   9      418.81      398.73     12.22 o 
   2   1   9      226.27      178.78      7.60 o 
   3   1   9       44.83       41.49      4.50 o 
   4   1   9       21.10       26.04      3.97 o 
   5   1   9       17.31       23.95      5.40 o 
  -5   2   9       15.50       20.19      6.36 o 
  -4   2   9       97.63       84.91      9.65 o 
  -3   2   9      268.97      362.54     17.93 o 
  -2   2   9     1287.39     1308.33     53.41 o 
  -1   2   9      469.65      486.95     12.42 o 
   0   2   9      183.03      208.78      6.26 o 
   1   2   9      471.60      499.48     15.31 o 
   2   2   9     1273.19     1203.33     41.86 o 
   3   2   9      271.73      375.16     17.74 o 
   4   2   9       96.15       98.39      9.26 o 
   5   2   9       15.12        7.40      4.98 o 
  -5   3   9       40.86       43.75      7.65 o 
  -4   3   9       68.81       52.21      8.21 o 
  -3   3   9       37.77       27.89      4.04 o 
  -2   3   9       54.29       59.70      4.59 o 
  -1   3   9      498.76      500.81     17.67 o 
   0   3   9      953.89      804.06     34.11 o 
   1   3   9      478.25      475.56     20.22 o 
   2   3   9       53.28       60.37      5.43 o 
   3   3   9       38.60       21.45      3.30 o 
   4   3   9       69.74       48.25      5.85 o 
   5   3   9       40.36       36.65      7.89 o 
  -5   4   9       12.96        8.19      5.84 o 
  -4   4   9       32.78       28.70      5.89 o 
  -3   4   9      400.78      448.55     24.99 o 
  -2   4   9       77.77       83.41      6.24 o 
  -1   4   9      479.55      602.14     24.18 o 
   0   4   9      715.96      678.64     21.18 o 
   1   4   9      472.49      620.80     26.01 o 
   2   4   9       78.63       88.13      7.06 o 
   3   4   9      402.73      443.79     30.10 o 
   4   4   9       32.87       30.02      5.69 o 
   5   4   9       12.66       12.06      5.31 o 
  -5   5   9       22.17       23.07      8.87 o 
  -4   5   9        4.34       16.16      4.17 o 
  -3   5   9       43.45       46.14      5.47 o 
  -2   5   9        2.74        3.56      2.90 o 
  -1   5   9      343.78      375.59     16.91 o 
   0   5   9       61.82       51.33      4.72 o 
   1   5   9      339.24      371.95     17.41 o 
   2   5   9        2.39       -3.52      3.52 o 
   3   5   9       43.69       48.93      6.15 o 
   4   5   9        4.02        8.78      6.44 o 
   5   5   9       22.07       28.13      7.38 o 
  -4   6   9       55.54       48.12      6.54 o 
  -3   6   9      101.38      118.24      9.67 o 
  -2   6   9      334.31      367.59     19.87 o 
  -1   6   9       30.61       17.73      3.53 o 
   0   6   9       52.46       68.28      5.66 o 
   1   6   9       29.63       19.19      2.74 o 
   2   6   9      337.83      364.74     23.97 o 
   3   6   9      100.28      113.73     10.55 o 
   4   6   9       56.58       45.90      7.43 o 
  -4   7   9       34.02       47.56     10.20 o 
  -3   7   9       18.00       22.81      4.38 o 
  -2   7   9       34.38       23.32      3.96 o 
  -1   7   9       71.51       72.66      6.72 o 
   0   7   9      120.34      145.56      8.89 o 
   1   7   9       70.12       78.64      5.89 o 
   2   7   9       36.17       34.68      4.50 o 
   3   7   9       18.38       15.34      4.86 o 
   4   7   9       33.91       44.76      7.80 o 
  -4   8   9       19.39        2.99      6.52 o 
  -3   8   9        3.10        3.57      4.42 o 
  -2   8   9       72.86       90.48      8.20 o 
  -1   8   9      122.53      108.22      9.08 o 
   0   8   9        2.95        1.15      1.77 o 
   1   8   9      121.76      107.75      7.27 o 
   2   8   9       72.48       82.52      7.88 o 
   3   8   9        3.13       13.40      6.53 o 
   4   8   9       19.60       26.97      6.33 o 
  -3   9   9        1.14        1.09      3.89 o 
  -2   9   9        6.62        8.85      3.88 o 
  -1   9   9       10.54       10.39      6.09 o 
   0   9   9       14.04       17.96      4.79 o 
   1   9   9        9.75        9.43      3.49 o 
   2   9   9        6.58       15.91      6.48 o 
   3   9   9        1.20        1.82      3.83 o 
  -3  10   9       17.81       25.90      7.86 o 
  -2  10   9       10.14       15.04      5.42 o 
  -1  10   9       25.36       28.11      6.03 o 
   0  10   9       11.33       11.79      4.29 o 
   1  10   9       25.25       28.22      4.89 o 
   2  10   9       10.22        8.58      8.38 o 
   3  10   9       17.95       14.93      8.74 o 
  -2  11   9        0.53       -5.75      5.75 o 
  -1  11   9       22.16       27.14      7.66 o 
   0  11   9        1.31       -0.46      3.97 o 
   1  11   9       21.45       21.60      6.71 o 
   2  11   9        0.50       -0.75      7.50 o 
   0   0  10      850.30      822.56     34.87 o 
   1   0  10      434.47      465.58     16.36 o 
   2   0  10      175.84      204.98     10.46 o 
   3   0  10       37.04       66.00      7.24 o 
   4   0  10        3.69       17.56      4.00 o 
   5   0  10        0.37       -2.19      4.45 o 
  -5   1  10       57.30       62.57     10.16 o 
  -4   1  10       26.20       23.58      5.34 o 
  -3   1  10       26.60       52.70      5.60 o 
  -2   1  10      204.59      207.84     12.31 o 
  -1   1  10     1043.97     1021.02     25.20 o 
   0   1  10      256.11      385.35     11.13 o 
   1   1  10     1038.10     1080.14     40.73 o 
   2   1  10      211.25      222.00     14.92 o 
   3   1  10       25.99       52.22      5.08 o 
   4   1  10       28.07       24.78      4.02 o 
   5   1  10       58.44       71.62      9.09 o 
  -5   2  10        4.11       16.24      5.93 o 
  -4   2  10       27.58       26.31      5.22 o 
  -3   2  10       20.78       30.86      5.13 o 
  -2   2  10       55.54       50.59      7.28 o 
  -1   2  10      350.19      468.50     14.83 o 
   0   2  10        4.44        3.21      1.14 o 
   1   2  10      342.95      449.11     19.52 o 
   2   2  10       52.73       49.28      2.85 o 
   3   2  10       22.79       30.63      3.20 o 
   4   2  10       26.59       32.64      5.24 o 
   5   2  10        3.74       24.25      9.56 o 
  -5   3  10        5.46       10.20      5.16 o 
  -4   3  10       36.50       40.76      6.63 o 
  -3   3  10      146.63      148.23      9.71 o 
  -2   3  10      238.36      261.27     17.91 o 
  -1   3  10      325.54      267.33      9.95 o 
   0   3  10      144.76      107.53      4.29 o 
   1   3  10      325.02      283.46     11.79 o 
   2   3  10      242.20      225.09     11.31 o 
   3   3  10      145.65      158.72     18.24 o 
   4   3  10       37.41       41.74      6.97 o 
   5   3  10        5.84        6.63      5.36 o 
  -5   4  10       20.11       23.79      7.22 o 
  -4   4  10        4.29        5.61      4.14 o 
  -3   4  10       29.97       46.92      5.30 o 
  -2   4  10      377.42      380.39     19.66 o 
  -1   4  10      940.48      865.70     29.05 o 
   0   4  10       28.57       43.45      2.25 o 
   1   4  10      938.09      931.78     39.41 o 
   2   4  10      375.11      390.23     22.71 o 
   3   4  10       30.36       42.76      6.39 o 
   4   4  10        4.55       12.20      4.81 o 
   5   4  10       18.90       24.17      7.09 o 
  -5   5  10        0.93       15.17     10.96 o 
  -4   5  10       28.91       28.23      6.59 o 
  -3   5  10       59.88       49.75      5.73 o 
  -2   5  10      287.02      244.95     11.25 o 
  -1   5  10      243.68      219.36     11.12 o 
   0   5  10      263.89      265.47     10.25 o 
   1   5  10      247.77      219.79     12.95 o 
   2   5  10      288.97      248.99     16.23 o 
   3   5  10       62.15       56.21      8.96 o 
   4   5  10       29.29       26.94      6.16 o 
   5   5  10        0.88        5.40      5.41 o 
  -4   6  10       26.13       16.03      5.78 o 
  -3   6  10       23.87       21.17      4.93 o 
  -2   6  10       80.67      101.61      6.48 o 
  -1   6  10       24.27       31.25      5.25 o 
   0   6  10       55.77       37.48      3.67 o 
   1   6  10       24.95       39.17      3.69 o 
   2   6  10       80.49       96.09      9.60 o 
   3   6  10       25.49       25.24      4.85 o 
   4   6  10       27.22       17.73      6.91 o 
  -4   7  10        8.50        6.78      7.37 o 
  -3   7  10        2.76        5.50      3.73 o 
  -2   7  10       72.69       77.52      6.54 o 
  -1   7  10      133.56      164.38     11.64 o 
   0   7  10        6.99        6.80      2.74 o 
   1   7  10      131.73      166.43      9.67 o 
   2   7  10       71.16       83.87      8.82 o 
   3   7  10        2.97        6.43      5.25 o 
   4   7  10        8.22       12.80      6.71 o 
  -4   8  10        8.62        5.46      6.57 o 
  -3   8  10       18.00       26.11      7.17 o 
  -2   8  10        5.29       12.41      3.85 o 
  -1   8  10       21.29       27.55      5.14 o 
   0   8  10       75.67       88.72      6.97 o 
   1   8  10       22.30       29.68      3.71 o 
   2   8  10        5.60        2.42      3.44 o 
   3   8  10       18.16       16.79      4.88 o 
   4   8  10        8.73       14.16      5.48 o 
  -3   9  10        1.25       -3.85      3.85 o 
  -2   9  10       11.97       19.78      6.74 o 
  -1   9  10       69.93       72.46      8.61 o 
   0   9  10      147.58      167.47     14.08 o 
   1   9  10       68.44       70.40      7.05 o 
   2   9  10       11.98       19.72      4.80 o 
   3   9  10        1.38        4.22      4.11 o 
  -2  10  10        6.42       -1.12      3.76 o 
  -1  10  10        7.43        9.38      4.52 o 
   0  10  10       19.32       17.62      5.38 o 
   1  10  10        7.71       10.43      4.36 o 
   2  10  10        5.79        4.80      4.87 o 
  -1  11  10        4.84        7.02      5.04 o 
   0  11  10       19.56       12.99      5.23 o 
   1  11  10        4.87       12.74      6.09 o 
   1   0  11        6.89        4.39      2.21 o 
   2   0  11       25.79       22.66      2.69 o 
   3   0  11      169.75      213.29     12.76 o 
   4   0  11        0.00        1.91      2.79 o 
   5   0  11       10.95       25.30      6.54 o 
  -5   1  11       15.12       37.51      8.06 o 
  -4   1  11       11.13       27.74      6.07 o 
  -3   1  11      915.83     1028.77     54.30 o 
  -2   1  11      131.43      173.71      9.99 o 
  -1   1  11      273.05      323.49     10.04 o 
   0   1  11       77.02       75.15      3.10 o 
   1   1  11      274.20      317.46     12.98 o 
   2   1  11      129.14      183.70      8.09 o 
   3   1  11      904.41      981.22     50.02 o 
   4   1  11       10.73       21.04      4.40 o 
   5   1  11       14.83        8.49      6.16 o 
  -5   2  11       22.32       13.63      6.74 o 
  -4   2  11        2.84       -2.26      3.64 o 
  -3   2  11      308.26      263.84     20.94 o 
  -2   2  11       38.97       41.02      3.57 o 
  -1   2  11      242.11      188.30      6.02 o 
   0   2  11       84.43       44.96      2.71 o 
   1   2  11      240.54      187.93      9.72 o 
   2   2  11       38.33       43.77      2.71 o 
   3   2  11      305.92      245.01     11.51 o 
   4   2  11        2.60        9.22      3.38 o 
   5   2  11       22.10        6.82      4.89 o 
  -5   3  11        4.30        2.18      4.80 o 
  -4   3  11       55.15       69.49      8.40 o 
  -3   3  11      277.15      240.31     14.53 o 
  -2   3  11      739.37      774.15     37.79 o 
  -1   3  11      232.05      192.20      8.93 o 
   0   3  11        3.84        6.91      2.05 o 
   1   3  11      234.34      204.93     10.19 o 
   2   3  11      745.50      717.05     29.45 o 
   3   3  11      274.75      260.97     21.10 o 
   4   3  11       55.11       52.56      8.42 o 
   5   3  11        4.37       15.81     10.20 o 
  -5   4  11       15.27       15.37      6.88 o 
  -4   4  11       22.83       12.37      5.20 o 
  -3   4  11       18.76       19.24      3.58 o 
  -2   4  11      124.11      113.19      7.49 o 
  -1   4  11      175.16      153.52     11.25 o 
   0   4  11      455.69      275.55     12.36 o 
   1   4  11      176.53      178.58      9.38 o 
   2   4  11      123.46      120.87      9.52 o 
   3   4  11       17.87       21.56      4.80 o 
   4   4  11       22.75        8.70      4.77 o 
   5   4  11       15.20       19.55      7.04 o 
  -4   5  11       83.94       91.92     11.04 o 
  -3   5  11      116.12      102.46      9.25 o 
  -2   5  11      128.29      146.43     10.26 o 
  -1   5  11       46.35       41.38      4.30 o 
   0   5  11        6.74       12.93      2.35 o 
   1   5  11       48.04       45.03      4.04 o 
   2   5  11      129.12      146.32     11.31 o 
   3   5  11      115.97       94.14      9.43 o 
   4   5  11       82.41       82.69     10.89 o 
  -4   6  11        1.67        2.15      3.93 o 
  -3   6  11        1.19        7.09      3.46 o 
  -2   6  11        8.55       21.15      4.68 o 
  -1   6  11        6.97        6.42      2.77 o 
   0   6  11      307.29      300.35     15.11 o 
   1   6  11        5.92        2.74      2.18 o 
   2   6  11        8.48       14.02      4.01 o 
   3   6  11        1.28        0.98      3.49 o 
   4   6  11        1.68        2.35      4.17 o 
  -4   7  11        8.27        8.61      5.97 o 
  -3   7  11       63.68       71.89      7.55 o 
  -2   7  11       28.17       17.80      3.47 o 
  -1   7  11       41.82       53.22      6.96 o 
   0   7  11      127.14      159.11      9.91 o 
   1   7  11       42.03       48.83      4.63 o 
   2   7  11       29.12       18.81      3.99 o 
   3   7  11       65.54       66.19      9.57 o 
   4   7  11        8.35        9.36      6.02 o 
  -3   8  11        0.51        4.91      4.01 o 
  -2   8  11        2.55       12.62      4.04 o 
  -1   8  11        1.08        9.31      3.80 o 
   0   8  11       19.23       23.16      4.54 o 
   1   8  11        1.64        2.86      2.71 o 
   2   8  11        2.66        2.40      3.16 o 
   3   8  11        0.45        2.24      3.50 o 
  -3   9  11       17.40       26.02      7.48 o 
  -2   9  11       16.79       19.15      6.08 o 
  -1   9  11       22.75       21.41      5.08 o 
   0   9  11       14.35        8.01      3.99 o 
   1   9  11       21.47       20.14      4.53 o 
   2   9  11       17.01       22.27      6.07 o 
   3   9  11       17.28       22.78      7.15 o 
  -2  10  11        2.49        3.42      5.12 o 
  -1  10  11       10.52       10.39      4.39 o 
   0  10  11        7.89        9.63      4.58 o 
   1  10  11       10.12       10.88      6.27 o 
   2  10  11        2.42        4.76      5.02 o 
  -1  11  11        5.16       14.15      8.39 o 
   0  11  11        0.14        3.23      4.19 o 
   1  11  11        5.07       -0.59      4.29 o 
   0   0  12     1035.33      940.06     43.83 o 
   1   0  12       81.72      106.38      5.48 o 
   2   0  12       18.47       34.95      3.22 o 
   3   0  12        4.53       -2.00      2.37 o 
   4   0  12        2.43       -0.64      2.87 o 
   5   0  12        3.40        5.27      5.66 o 
  -5   1  12        3.88       13.41      8.25 o 
  -4   1  12       24.69       44.88      8.36 o 
  -3   1  12       89.28       83.03      7.43 o 
  -2   1  12      440.25      434.06     27.62 o 
  -1   1  12      218.97      241.33      7.93 o 
   0   1  12       39.94       56.32      2.79 o 
   1   1  12      214.93      224.64     11.42 o 
   2   1  12      447.69      478.92     21.83 o 
   3   1  12       92.64       83.56      6.57 o 
   4   1  12       24.98       41.00      5.73 o 
   5   1  12        3.88        5.12      5.58 o 
  -5   2  12        2.68        9.06      5.44 o 
  -4   2  12       10.24       11.29      3.96 o 
  -3   2  12       84.15       75.70     12.94 o 
  -2   2  12      170.40      166.53      7.93 o 
  -1   2  12      104.14      135.97      4.93 o 
   0   2  12        2.16        3.70      1.35 o 
   1   2  12      100.94      127.68      7.47 o 
   2   2  12      168.84      161.06      6.78 o 
   3   2  12       85.73       65.38      4.92 o 
   4   2  12       10.07        7.02      4.33 o 
   5   2  12        2.70       10.03      8.10 o 
  -5   3  12        2.88        6.88      5.93 o 
  -4   3  12        1.27       -0.67      3.61 o 
  -3   3  12      270.97      252.42     14.71 o 
  -2   3  12      157.69      126.14      7.09 o 
  -1   3  12      185.65      157.88      6.55 o 
   0   3  12      265.60      301.78     10.63 o 
   1   3  12      185.10      168.16      8.83 o 
   2   3  12      157.19      110.62      6.09 o 
   3   3  12      265.11      262.50     19.49 o 
   4   3  12        1.10        8.15     13.35 o 
   5   3  12        2.83        9.58      5.57 o 
  -5   4  12       44.61       39.55      9.05 o 
  -4   4  12        4.25        1.29      4.51 o 
  -3   4  12       13.92       24.78      3.70 o 
  -2   4  12        7.25        3.99      2.23 o 
  -1   4  12      712.45      669.60     29.56 o 
   0   4  12       33.48       53.97      3.28 o 
   1   4  12      713.32      733.48     33.18 o 
   2   4  12        7.20        5.73      3.17 o 
   3   4  12       13.93       15.89      4.64 o 
   4   4  12        4.40        3.94      3.91 o 
   5   4  12       44.64       40.51      9.45 o 
  -4   5  12       15.92       14.57      5.80 o 
  -3   5  12       92.49       85.16      7.73 o 
  -2   5  12      136.27      111.75      8.87 o 
  -1   5  12      213.12      220.78     15.80 o 
   0   5  12       81.62       40.05      2.55 o 
   1   5  12      214.71      221.22     11.91 o 
   2   5  12      137.07      123.70     10.82 o 
   3   5  12       92.80       90.05      9.26 o 
   4   5  12       16.14       23.82      6.37 o 
  -4   6  12       17.45        9.27      5.20 o 
  -3   6  12       17.04       16.63      3.98 o 
  -2   6  12       11.92       10.38      3.39 o 
  -1   6  12      317.88      311.78     20.19 o 
   0   6  12      525.13      501.52     24.22 o 
   1   6  12      321.28      331.57     18.21 o 
   2   6  12       12.20       15.03      3.61 o 
   3   6  12       16.66        8.26      4.81 o 
   4   6  12       17.14       16.47      6.79 o 
  -4   7  12       28.67       30.79      9.88 o 
  -3   7  12        5.91        2.62      3.63 o 
  -2   7  12      122.41      122.61     11.44 o 
  -1   7  12        6.87        3.46      3.40 o 
   0   7  12        0.06        1.46      3.56 o 
   1   7  12        6.51        3.47      2.32 o 
   2   7  12      122.99      136.20     10.63 o 
   3   7  12        6.24        8.70      4.28 o 
   4   7  12       28.16       38.16      8.03 o 
  -3   8  12        8.28       10.11      4.91 o 
  -2   8  12       14.91       23.30      6.25 o 
  -1   8  12        2.89        1.36      4.04 o 
   0   8  12       44.55       83.31      9.42 o 
   1   8  12        2.95        4.16      2.61 o 
   2   8  12       14.35       12.87      4.55 o 
   3   8  12        8.16        4.82      4.15 o 
  -3   9  12        9.83       10.46      5.30 o 
  -2   9  12       33.96       44.06      7.43 o 
  -1   9  12        1.86        0.48      3.21 o 
   0   9  12        7.08       12.12      4.12 o 
   1   9  12        1.96       -1.44      2.85 o 
   2   9  12       34.64       42.54      7.52 o 
   3   9  12        9.43       12.57      8.15 o 
  -2  10  12        3.16        1.30      3.84 o 
  -1  10  12       18.86       20.97      6.10 o 
   0  10  12       16.87       14.49      5.42 o 
   1  10  12       19.54       25.51      6.28 o 
   2  10  12        3.11       -0.24      4.88 o 
  -1  11  12        0.35       -2.27      6.88 o 
   0  11  12        2.45        6.21      4.52 o 
   1  11  12        0.32        2.08      4.46 o 
   1   0  13      141.27      216.82      9.75 o 
   2   0  13      378.15      424.01     19.55 o 
   3   0  13        2.22        4.19      2.64 o 
   4   0  13       21.56       44.23      6.25 o 
   5   0  13       28.68       41.78      9.30 o 
  -5   1  13        9.52       12.82      6.97 o 
  -4   1  13       63.84       72.66      8.90 o 
  -3   1  13       70.30       90.77      7.48 o 
  -2   1  13        3.95        7.01      3.74 o 
  -1   1  13       17.47       27.14      2.27 o 
   0   1  13      499.67      570.24     19.04 o 
   1   1  13       16.60       24.50      2.77 o 
   2   1  13        3.41        3.28      1.93 o 
   3   1  13       67.47       83.33      6.61 o 
   4   1  13       63.49       67.47      7.62 o 
   5   1  13        9.33       18.29      7.47 o 
  -5   2  13       40.38       40.52      9.98 o 
  -4   2  13       41.18       52.50      7.46 o 
  -3   2  13      161.75      147.20     11.96 o 
  -2   2  13      140.31      136.96      7.55 o 
  -1   2  13      127.90      126.33      5.02 o 
   0   2  13       24.54       35.58      3.46 o 
   1   2  13      126.21      108.44      7.17 o 
   2   2  13      136.94      148.51      6.66 o 
   3   2  13      166.04      135.71      9.51 o 
   4   2  13       41.83       51.74      7.89 o 
   5   2  13       40.75       35.74      8.12 o 
  -5   3  13       15.66       18.93      6.72 o 
  -4   3  13       54.88       55.54      8.60 o 
  -3   3  13       99.61       73.88     11.86 o 
  -2   3  13       38.01       36.03      3.79 o 
  -1   3  13      342.29      303.68     15.00 o 
   0   3  13       47.70       28.05      2.88 o 
   1   3  13      344.62      331.86     16.17 o 
   2   3  13       37.82       29.24      3.11 o 
   3   3  13       98.54       70.19      7.78 o 
   4   3  13       55.05       58.12      8.33 o 
   5   3  13       15.82       16.68      6.66 o 
  -4   4  13        6.50        2.67      4.21 o 
  -3   4  13      109.20       94.58      7.83 o 
  -2   4  13       33.41       25.17      3.75 o 
  -1   4  13       55.94       56.32      3.41 o 
   0   4  13      760.33      640.05     23.44 o 
   1   4  13       53.36       62.08      5.39 o 
   2   4  13       34.01       32.21      8.53 o 
   3   4  13      112.88      109.18     10.60 o 
   4   4  13        6.68        4.29      4.13 o 
  -4   5  13       14.90       13.81      8.67 o 
  -3   5  13       11.26       11.23      4.70 o 
  -2   5  13       89.14       85.21      7.25 o 
  -1   5  13      327.98      307.76     17.30 o 
   0   5  13       14.29       13.92      2.61 o 
   1   5  13      325.39      285.84     16.58 o 
   2   5  13       88.83       95.13      8.93 o 
   3   5  13       10.86       14.14      4.65 o 
   4   5  13       14.79       18.22      6.03 o 
  -4   6  13       20.38       22.35      6.65 o 
  -3   6  13       20.24       22.94      4.44 o 
  -2   6  13        7.52       -0.28      2.57 o 
  -1   6  13       51.06       46.43      7.65 o 
   0   6  13        9.40        7.66      2.44 o 
   1   6  13       53.60       53.70      4.58 o 
   2   6  13        6.85        6.49      3.23 o 
   3   6  13       19.31       30.24      8.06 o 
   4   6  13       20.10       22.50      6.55 o 
  -4   7  13        1.55        1.28      5.46 o 
  -3   7  13       30.04       33.61      6.28 o 
  -2   7  13        2.17        2.79      3.06 o 
  -1   7  13       29.72       51.05      6.58 o 
   0   7  13        0.38       -2.03      2.03 o 
   1   7  13       30.44       45.01      5.97 o 
   2   7  13        2.38        1.73      4.33 o 
   3   7  13       29.39       28.89      6.10 o 
   4   7  13        1.68        5.74      4.80 o 
  -3   8  13        2.63        5.64      3.97 o 
  -2   8  13        6.65       17.11      4.23 o 
  -1   8  13       43.17       47.40      7.09 o 
   0   8  13        0.03        6.76      5.92 o 
   1   8  13       44.95       53.34      6.33 o 
   2   8  13        6.05        9.53      5.11 o 
   3   8  13        2.66       -0.70      3.81 o 
  -3   9  13        8.57        7.69      7.49 o 
  -2   9  13        5.19       14.27      5.22 o 
  -1   9  13        2.16       11.47      4.57 o 
   0   9  13        3.11       10.90      4.50 o 
   1   9  13        1.88        4.58      3.48 o 
   2   9  13        5.03       16.56      5.55 o 
   3   9  13        8.49       15.65      7.52 o 
  -2  10  13       15.54       14.42      6.24 o 
  -1  10  13        4.92        0.76      3.92 o 
   0  10  13        1.77       15.27      9.01 o 
   1  10  13        5.26       11.36      6.11 o 
   2  10  13       15.23       17.24      8.79 o 
   0  11  13        3.40      -10.17     16.13 o 
   0   0  14      538.78      696.00     41.54 o 
   1   0  14        5.35        8.72      1.80 o 
   2   0  14        0.92        2.78      2.26 o 
   3   0  14      136.22      170.16     11.29 o 
   4   0  14       36.95       52.44      7.09 o 
   5   0  14       27.24       27.70      8.88 o 
  -5   1  14       26.76       36.97      9.74 o 
  -4   1  14        3.14       11.69      4.74 o 
  -3   1  14       17.35       13.57      4.18 o 
  -2   1  14      118.88      123.98      7.98 o 
  -1   1  14       44.39       52.23      3.04 o 
   0   1  14       49.14       81.03      3.90 o 
   1   1  14       48.82       49.76      3.12 o 
   2   1  14      116.28      116.21      7.16 o 
   3   1  14       16.81        9.78      3.87 o 
   4   1  14        3.12       11.66      4.26 o 
   5   1  14       26.90       23.08      7.37 o 
  -5   2  14       25.99       32.38      8.97 o 
  -4   2  14        1.86        2.76      3.98 o 
  -3   2  14       47.50       45.11      5.80 o 
  -2   2  14      274.86      273.44     13.05 o 
  -1   2  14      216.97      231.00     10.46 o 
   0   2  14      204.60      209.31      8.44 o 
   1   2  14      220.06      226.91     13.99 o 
   2   2  14      274.30      288.93     12.25 o 
   3   2  14       50.38       37.40      5.68 o 
   4   2  14        1.45        2.28      3.52 o 
   5   2  14       25.95       33.69      9.29 o 
  -4   3  14       26.21       48.22      9.00 o 
  -3   3  14        9.74        5.04      3.40 o 
  -2   3  14      123.28      139.66      8.16 o 
  -1   3  14       32.93       17.75      1.63 o 
   0   3  14      498.26      522.92     20.06 o 
   1   3  14       33.32       26.32      3.42 o 
   2   3  14      122.32      116.31      7.26 o 
   3   3  14        9.58       13.06      6.00 o 
   4   3  14       26.13       30.86      6.95 o 
  -4   4  14       29.94       33.17      7.09 o 
  -3   4  14       34.96       38.80      5.96 o 
  -2   4  14      212.33      198.39     12.23 o 
  -1   4  14      144.50      116.68      6.06 o 
   0   4  14      407.51      333.21     13.30 o 
   1   4  14      145.02      124.70      7.62 o 
   2   4  14      211.79      216.17     15.43 o 
   3   4  14       34.81       26.26      6.56 o 
   4   4  14       28.87       39.28      7.89 o 
  -4   5  14        6.73        1.01      3.77 o 
  -3   5  14        1.46        2.35      4.19 o 
  -2   5  14      129.86      122.16      9.37 o 
  -1   5  14      100.04      100.53      7.61 o 
   0   5  14      220.47      176.88     12.71 o 
   1   5  14       99.00       86.85      6.91 o 
   2   5  14      131.67      133.61     12.49 o 
   3   5  14        1.47       -3.24      3.41 o 
   4   5  14        6.87        0.43      3.61 o 
  -4   6  14        0.79        9.44      5.72 o 
  -3   6  14       70.93       58.50      7.40 o 
  -2   6  14       37.22       42.62      5.69 o 
  -1   6  14       48.95       62.96     10.36 o 
   0   6  14      106.27      119.65      7.48 o 
   1   6  14       47.88       51.52      4.69 o 
   2   6  14       38.87       40.94      6.18 o 
   3   6  14       70.99       60.99      8.99 o 
   4   6  14        0.62        1.44      4.82 o 
  -3   7  14       11.25       19.05      9.81 o 
  -2   7  14       17.72       14.80      4.88 o 
  -1   7  14       46.77       41.11      5.96 o 
   0   7  14       19.88       18.77      4.03 o 
   1   7  14       45.84       40.20      5.37 o 
   2   7  14       18.43       16.46      4.43 o 
   3   7  14       11.21        8.54      5.39 o 
  -3   8  14       28.72       39.68      9.43 o 
  -2   8  14       12.73       10.85      4.73 o 
  -1   8  14       26.31       34.85      6.11 o 
   0   8  14        0.11        4.78      4.08 o 
   1   8  14       26.56       29.80      5.30 o 
   2   8  14       12.57       16.97     10.12 o 
   3   8  14       29.19       37.85      6.88 o 
  -2   9  14       12.71        2.34      4.90 o 
  -1   9  14       15.34       21.13      7.40 o 
   0   9  14       11.42       26.32      6.51 o 
   1   9  14       15.11       25.01      6.92 o 
   2   9  14       12.89        8.79      4.82 o 
  -1  10  14       16.11       32.78      7.96 o 
   0  10  14        0.31        0.32      3.44 o 
   1  10  14       15.99       11.40      6.30 o 
   1   0  15       26.91       19.77      2.32 o 
   2   0  15      418.91      587.92     30.04 o 
   3   0  15       11.23       15.94      3.55 o 
   4   0  15       27.77       40.24      6.99 o 
   5   0  15        2.31        4.39      5.46 o 
  -5   1  15        0.19       -5.89      7.56 o 
  -4   1  15       48.62       50.07      7.09 o 
  -3   1  15       45.48       69.36      6.60 o 
  -2   1  15        0.04        2.72      2.34 o 
  -1   1  15       22.30       14.53      2.04 o 
   0   1  15        6.11       33.47      2.77 o 
   1   1  15       22.00       15.05      2.04 o 
   2   1  15        0.01        4.03      2.57 o 
   3   1  15       44.92       55.84      5.78 o 
   4   1  15       48.70       46.17      7.59 o 
   5   1  15        0.15       11.27      5.22 o 
  -4   2  15       62.67       57.92      9.04 o 
  -3   2  15       78.54       95.37      9.21 o 
  -2   2  15      473.61      409.01     20.09 o 
  -1   2  15       16.06       18.99      2.25 o 
   0   2  15       42.11       48.11      3.28 o 
   1   2  15       17.57       16.04      3.18 o 
   2   2  15      471.85      434.44     19.04 o 
   3   2  15       78.46       95.16      9.09 o 
   4   2  15       61.01       69.85      8.84 o 
  -4   3  15       37.63       12.74      5.97 o 
  -3   3  15       17.42       18.32      5.11 o 
  -2   3  15       12.81       19.21      3.27 o 
  -1   3  15      283.86      281.13     11.18 o 
   0   3  15      111.67       85.91      7.04 o 
   1   3  15      287.15      263.39     16.20 o 
   2   3  15       13.54       20.58      4.15 o 
   3   3  15       17.26       22.94      4.79 o 
   4   3  15       38.18       34.89      6.13 o 
  -4   4  15        2.63        3.60      5.33 o 
  -3   4  15      142.12      128.18     11.71 o 
  -2   4  15        0.30       -1.01      2.21 o 
  -1   4  15       33.64       20.06      3.47 o 
   0   4  15      102.91       88.80      5.96 o 
   1   4  15       35.07       18.23      3.68 o 
   2   4  15        0.36        2.41      2.53 o 
   3   4  15      141.05      127.21     12.60 o 
   4   4  15        2.53       12.90      6.85 o 
  -4   5  15       14.16        4.92      6.41 o 
  -3   5  15        3.95       15.66      6.54 o 
  -2   5  15       31.29       34.75      4.67 o 
  -1   5  15      206.75      183.15     11.09 o 
   0   5  15       10.73       11.16      5.10 o 
   1   5  15      209.26      176.08     10.72 o 
   2   5  15       30.57       33.70      5.26 o 
   3   5  15        4.05        3.75      4.59 o 
   4   5  15       13.84       33.11      6.60 o 
  -4   6  15       24.35       21.95      7.02 o 
  -3   6  15       11.53       11.49      6.88 o 
  -2   6  15       77.61       75.15      7.76 o 
  -1   6  15        2.18        0.09      2.96 o 
   0   6  15       93.99       70.05      5.72 o 
   1   6  15        2.18        8.23      2.61 o 
   2   6  15       77.44       78.74      9.09 o 
   3   6  15       11.22       13.57      4.92 o 
   4   6  15       24.01       16.47      7.18 o 
  -3   7  15        7.09        9.79     10.01 o 
  -2   7  15        3.59        9.51      3.73 o 
  -1   7  15        0.22       -1.47      4.98 o 
   0   7  15       16.42       28.06      6.28 o 
   1   7  15        0.19        7.66      3.02 o 
   2   7  15        3.97        2.81      3.88 o 
   3   7  15        6.86       12.38      4.88 o 
  -3   8  15        7.37        7.93      5.37 o 
  -2   8  15       10.97       17.56      5.31 o 
  -1   8  15        6.31        9.83      3.98 o 
   0   8  15        0.03       -2.55      3.53 o 
   1   8  15        6.17        8.51      5.00 o 
   2   8  15       10.09       23.99      5.74 o 
   3   8  15        7.38       -0.50      5.15 o 
  -2   9  15        6.86       -3.82      3.82 o 
  -1   9  15        4.48        8.75      5.31 o 
   0   9  15        6.52       17.48      5.72 o 
   1   9  15        4.09        8.05      4.66 o 
   2   9  15        7.10        1.24      5.51 o 
  -1  10  15       14.84       14.92      7.60 o 
   0  10  15        2.72        1.91      5.35 o 
   1  10  15       14.70       25.80      6.34 o 
   0   0  16        0.28        1.09      2.45 o 
   1   0  16       78.54       56.38      3.82 o 
   2   0  16       40.92       31.75      3.79 o 
   3   0  16        0.05        5.17      2.87 o 
   4   0  16        5.51       13.11      5.36 o 
  -4   1  16       20.28       15.07      5.36 o 
  -3   1  16        8.35       14.29      4.94 o 
  -2   1  16       64.03       69.08      6.22 o 
  -1   1  16       35.40       51.03      3.63 o 
   0   1  16       15.32       41.36      3.38 o 
   1   1  16       37.30       45.98      3.69 o 
   2   1  16       65.96       80.91      6.09 o 
   3   1  16        8.72       11.90      3.11 o 
   4   1  16       21.50       17.33      5.68 o 
  -4   2  16        5.06       12.17      4.66 o 
  -3   2  16       28.28       24.87      4.18 o 
  -2   2  16       34.70       43.42      6.13 o 
  -1   2  16      171.88      210.18      7.87 o 
   0   2  16       57.18       53.07      3.67 o 
   1   2  16      168.49      193.64     13.71 o 
   2   2  16       36.99       47.45      4.65 o 
   3   2  16       27.75        9.57      4.25 o 
   4   2  16        4.58        4.06      4.24 o 
  -4   3  16       15.21       14.61      6.31 o 
  -3   3  16        4.32        7.71      5.04 o 
  -2   3  16      136.29      134.16      9.89 o 
  -1   3  16       91.12       71.73      6.78 o 
   0   3  16      177.29      178.61      8.15 o 
   1   3  16       90.77       70.87      6.35 o 
   2   3  16      136.57      148.58     11.13 o 
   3   3  16        4.08       13.33      3.92 o 
   4   3  16       14.40       18.52      7.79 o 
  -4   4  16        5.79        2.10      4.87 o 
  -3   4  16        0.39        3.43      3.75 o 
  -2   4  16      176.36      139.17      9.90 o 
  -1   4  16      134.26      135.40      7.80 o 
   0   4  16       23.10       30.42      4.05 o 
   1   4  16      136.29      139.92      9.52 o 
   2   4  16      177.37      135.73     11.66 o 
   3   4  16        0.43        2.25      3.52 o 
   4   4  16        5.33        4.71      4.52 o 
  -4   5  16       13.84       16.00      6.57 o 
  -3   5  16       13.19        8.70      5.37 o 
  -2   5  16       21.49       19.98      3.95 o 
  -1   5  16      181.85      174.85     11.07 o 
   0   5  16      360.20      345.97     18.46 o 
   1   5  16      185.19      158.07     10.65 o 
   2   5  16       20.80       21.04      4.37 o 
   3   5  16       12.45       10.99      5.54 o 
   4   5  16       13.77       15.79      6.04 o 
  -3   6  16       29.13       21.39      6.19 o 
  -2   6  16        8.70       20.99      4.86 o 
  -1   6  16       67.44       62.00      6.88 o 
   0   6  16      106.58       82.46      6.85 o 
   1   6  16       67.44       62.05      6.31 o 
   2   6  16        8.87       13.79      4.91 o 
   3   6  16       29.48       29.38      6.31 o 
  -3   7  16        6.08       13.68      5.92 o 
  -2   7  16       30.24       20.91      5.24 o 
  -1   7  16       32.72       54.07      7.73 o 
   0   7  16        6.32       12.22      4.16 o 
   1   7  16       32.50       36.95      8.05 o 
   2   7  16       30.11       18.08      6.19 o 
   3   7  16        5.88        8.61      5.60 o 
  -3   8  16       11.70       21.89      7.66 o 
  -2   8  16        2.28        5.06      4.11 o 
  -1   8  16       13.88       14.49      8.02 o 
   0   8  16       23.96       33.38      6.20 o 
   1   8  16       13.83       24.11      4.65 o 
   2   8  16        2.12        7.70      4.98 o 
   3   8  16       11.39       18.30      6.52 o 
  -2   9  16       21.21       21.17      5.89 o 
  -1   9  16        4.08        0.67      4.53 o 
   0   9  16        7.34       14.64      6.76 o 
   1   9  16        3.77       -0.98      4.68 o 
   2   9  16       21.64       12.78      9.64 o 
   0  10  16        0.02       -2.95      4.80 o 
   1   0  17      356.53      424.61     17.96 o 
   2   0  17        4.33        1.05      2.37 o 
   3   0  17       33.49       47.10      5.24 o 
   4   0  17        0.34        4.51      4.36 o 
  -4   1  17       33.60       28.50      6.44 o 
  -3   1  17       83.03      101.74      8.37 o 
  -2   1  17        0.65        6.01      5.30 o 
  -1   1  17      103.08      114.78      6.45 o 
   0   1  17        0.08        8.81      1.97 o 
   1   1  17      102.49      116.32      7.92 o 
   2   1  17        0.64        0.74      2.34 o 
   3   1  17       82.36       82.08      8.66 o 
   4   1  17       33.68       32.09      6.39 o 
  -4   2  17       12.30       24.09      5.76 o 
  -3   2  17       48.32       28.35      5.53 o 
  -2   2  17       53.10       33.84      5.32 o 
  -1   2  17       46.33       51.10      3.42 o 
   0   2  17      253.47      298.55     13.63 o 
   1   2  17       47.99       62.65      5.63 o 
   2   2  17       54.75       39.45      4.53 o 
   3   2  17       47.59       36.86      8.79 o 
   4   2  17       12.48       16.94      5.84 o 
  -4   3  17       59.53       51.82      8.22 o 
  -3   3  17       19.27       17.91      5.99 o 
  -2   3  17       20.85       19.91      3.53 o 
  -1   3  17       51.54       51.18      3.81 o 
   0   3  17       15.66       11.02      2.14 o 
   1   3  17       53.18       46.97      5.60 o 
   2   3  17       21.43       18.62      4.14 o 
   3   3  17       19.46       21.23      4.70 o 
   4   3  17       60.98       42.47      8.51 o 
  -4   4  17        7.76       11.92      6.90 o 
  -3   4  17        1.82        1.83      3.60 o 
  -2   4  17       87.46       78.62      7.24 o 
  -1   4  17       12.77        7.22      2.01 o 
   0   4  17      343.45      313.86     18.60 o 
   1   4  17       12.80        8.22      2.82 o 
   2   4  17       89.39       77.46      8.51 o 
   3   4  17        1.82       -2.97      3.37 o 
   4   4  17        7.97       12.81      6.91 o 
  -4   5  17        8.96        6.48      4.37 o 
  -3   5  17       11.66        8.82      4.73 o 
  -2   5  17       31.34       20.83      4.16 o 
  -1   5  17       14.22       18.83      3.55 o 
   0   5  17       25.66       22.98      3.41 o 
   1   5  17       14.34        3.71      2.70 o 
   2   5  17       30.77       27.83      5.09 o 
   3   5  17       11.14       11.72      5.26 o 
   4   5  17        8.72       -0.01      4.67 o 
  -3   6  17        1.07        1.39      3.89 o 
  -2   6  17        8.36        5.05      2.93 o 
  -1   6  17        1.15        4.50      4.27 o 
   0   6  17       18.59       21.94      3.89 o 
   1   6  17        1.39        7.70      4.98 o 
   2   6  17        8.00        0.57      3.39 o 
   3   6  17        1.10        6.89      4.36 o 
  -3   7  17       13.13        6.10      5.62 o 
  -2   7  17       14.61       12.44      4.94 o 
  -1   7  17        7.85        2.17      5.62 o 
   0   7  17        0.04       -2.20      2.91 o 
   1   7  17        8.40        5.37      3.21 o 
   2   7  17       14.33       20.57      9.72 o 
   3   7  17       12.32        7.31      5.61 o 
  -2   8  17        4.23        5.31      4.35 o 
  -1   8  17       18.58       19.17      6.70 o 
   0   8  17        5.04        1.07      4.21 o 
   1   8  17       19.06       25.56      6.02 o 
   2   8  17        4.38        4.88      4.79 o 
  -1   9  17        0.57       -5.70      6.31 o 
   0   9  17       14.58       21.20      7.90 o 
   1   9  17        0.47        1.31      3.94 o 
   0   0  18       38.09      100.01     18.66 o 
   1   0  18       15.26       11.23      2.31 o 
   2   0  18        8.58        8.82      3.00 o 
   3   0  18       21.72       17.53      4.06 o 
   4   0  18       15.57       44.74      9.75 o 
  -4   1  18       44.45       60.23     12.37 o 
  -3   1  18        2.95       12.05      3.92 o 
  -2   1  18       28.01       30.01      4.65 o 
  -1   1  18       24.25       30.93      3.94 o 
   0   1  18        4.40        6.40      1.88 o 
   1   1  18       23.81       30.58      4.01 o 
   2   1  18       27.51       32.09      4.37 o 
   3   1  18        2.89        6.14      5.01 o 
   4   1  18       44.46       51.02      9.00 o 
  -4   2  18        2.80       -0.75      4.13 o 
  -3   2  18        5.58       11.55      4.26 o 
  -2   2  18       60.62       58.05      7.18 o 
  -1   2  18      185.95      190.17      7.85 o 
   0   2  18       59.45       71.14      5.02 o 
   1   2  18      186.36      185.47     12.08 o 
   2   2  18       61.41       49.49      5.73 o 
   3   2  18        5.63       18.40      4.77 o 
   4   2  18        3.16       -0.99      3.83 o 
  -4   3  18        3.50        3.34      4.17 o 
  -3   3  18       46.78       50.64      7.11 o 
  -2   3  18       11.44        8.77      5.21 o 
  -1   3  18       76.93       97.57      6.57 o 
   0   3  18       76.17       55.05      4.17 o 
   1   3  18       78.40       81.62      7.59 o 
   2   3  18       11.20        6.57      3.39 o 
   3   3  18       45.98       40.53      7.51 o 
   4   3  18        3.53        1.98      4.46 o 
  -4   4  18        4.55        2.27      4.80 o 
  -3   4  18        0.20        5.21      3.34 o 
  -2   4  18       10.82       21.78      3.90 o 
  -1   4  18      163.00      153.57      9.70 o 
   0   4  18       27.58       28.05      3.66 o 
   1   4  18      159.28      165.58     11.96 o 
   2   4  18       10.98       15.32      6.97 o 
   3   4  18        0.18       -2.05      4.14 o 
   4   4  18        4.35        8.12      5.21 o 
  -3   5  18       15.22       10.08      5.02 o 
  -2   5  18        9.01        5.10      3.54 o 
  -1   5  18       12.21        9.04      3.47 o 
   0   5  18        1.32       -1.10      2.25 o 
   1   5  18       12.78        7.32      3.67 o 
   2   5  18        9.06       10.07      4.40 o 
   3   5  18       15.50       13.30      4.84 o 
  -3   6  18        4.84       13.02      5.78 o 
  -2   6  18        7.12        9.74      3.99 o 
  -1   6  18       56.20       42.14      8.85 o 
   0   6  18      102.01      100.54     12.36 o 
   1   6  18       55.98       54.41      6.06 o 
   2   6  18        7.16        6.58      3.90 o 
   3   6  18        4.69        9.30      5.07 o 
  -3   7  18        3.06       10.41      5.22 o 
  -2   7  18       40.55       48.58      6.82 o 
  -1   7  18        3.30        0.71      4.51 o 
   0   7  18        2.49        3.40      3.72 o 
   1   7  18        3.09       -1.54      2.57 o 
   2   7  18       40.64       30.90      7.29 o 
   3   7  18        3.16        3.29      5.53 o 
  -2   8  18        2.66        9.92     10.22 o 
  -1   8  18        6.54        8.62      5.48 o 
   0   8  18        3.50        6.39      4.60 o 
   1   8  18        6.44        8.29      4.58 o 
   2   8  18        2.52        2.67      5.14 o 
  -1   9  18        0.69        3.58      6.33 o 
   0   9  18       10.74       16.38      6.62 o 
   1   9  18        0.76        2.70      5.88 o 
   1   0  19        0.20        1.59      1.97 o 
   2   0  19       59.66       47.29      5.93 o 
   3   0  19        8.37       13.94      4.52 o 
   4   0  19        0.03        2.09      4.43 o 
  -4   1  19        3.39        7.60      6.41 o 
  -3   1  19       44.51       53.24      6.92 o 
  -2   1  19       35.86       39.08      5.25 o 
  -1   1  19       59.86       70.91      4.26 o 
   0   1  19       85.50       98.25      6.01 o 
   1   1  19       60.79       77.16      7.78 o 
   2   1  19       36.76       33.76      4.82 o 
   3   1  19       44.92       69.93      9.37 o 
   4   1  19        3.29       -1.15      4.62 o 
  -4   2  19        6.68        7.70      6.15 o 
  -3   2  19       14.89        9.25      4.30 o 
  -2   2  19        8.95       22.60      5.25 o 
  -1   2  19       30.40       31.60      3.19 o 
   0   2  19        5.68        2.43      1.94 o 
   1   2  19       28.94       40.41      6.42 o 
   2   2  19        9.23       23.35      4.86 o 
   3   2  19       15.53        9.73      4.47 o 
   4   2  19        6.76        2.02      4.27 o 
  -4   3  19        8.64        5.80      4.82 o 
  -3   3  19       15.22       15.87      5.18 o 
  -2   3  19       31.28       36.74      6.04 o 
  -1   3  19      191.26      211.30     11.95 o 
   0   3  19        0.08        0.64      1.66 o 
   1   3  19      194.16      201.83     14.37 o 
   2   3  19       30.46       38.42      6.22 o 
   3   3  19       15.28       18.31      5.18 o 
   4   3  19        8.86        6.72      5.94 o 
  -3   4  19       14.06       12.76      5.28 o 
  -2   4  19       16.27       14.11      4.86 o 
  -1   4  19        2.06        4.10      2.41 o 
   0   4  19       63.38       56.56      5.70 o 
   1   4  19        1.82       -2.38      2.82 o 
   2   4  19       16.49       16.55      4.82 o 
   3   4  19       13.89       20.93     10.29 o 
  -3   5  19       21.94       10.40      5.34 o 
  -2   5  19       43.99       36.33      6.52 o 
  -1   5  19       67.10       77.61      8.20 o 
   0   5  19        0.46        0.33      1.93 o 
   1   5  19       67.72       71.77      9.34 o 
   2   5  19       44.31       37.69      6.49 o 
   3   5  19       21.52       28.48      6.05 o 
  -3   6  19       22.42       27.44      9.07 o 
  -2   6  19        7.97       17.97      5.06 o 
  -1   6  19       22.36       25.05      5.16 o 
   0   6  19        0.26        4.18      6.76 o 
   1   6  19       21.53       17.65     10.99 o 
   2   6  19        7.72       17.87      8.41 o 
   3   6  19       22.03       14.64      6.76 o 
  -2   7  19       10.21        7.29      6.03 o 
  -1   7  19        2.88       -1.81      4.64 o 
   0   7  19       37.45       36.64      6.70 o 
   1   7  19        2.66        1.35      2.51 o 
   2   7  19       10.01       21.39      5.68 o 
  -2   8  19        9.77       17.72      6.61 o 
  -1   8  19        1.03       -3.50      5.16 o 
   0   8  19        0.87       -1.95      5.51 o 
   1   8  19        1.03       -0.82      3.86 o 
   2   8  19        9.50       17.86      7.41 o 
   0   9  19       21.45       18.36     11.78 o 
   0   0  20       25.17       13.18      3.69 o 
   1   0  20        1.09        3.02      2.41 o 
   2   0  20        0.55        7.09      3.21 o 
   3   0  20       40.06       36.44      6.54 o 
   4   0  20        2.86        4.65      5.73 o 
  -4   1  20        5.67        8.16      6.70 o 
  -3   1  20        8.14       10.29      4.22 o 
  -2   1  20       44.24       26.63      4.86 o 
  -1   1  20      135.36      130.93      7.13 o 
   0   1  20      124.76      123.11      7.49 o 
   1   1  20      138.20      134.91     10.97 o 
   2   1  20       43.50       31.79      5.55 o 
   3   1  20        8.00        9.54      5.15 o 
   4   1  20        5.77        6.21      4.56 o 
  -4   2  20        0.49        8.57      5.71 o 
  -3   2  20       10.37       34.94     16.41 o 
  -2   2  20       41.26       47.56      6.87 o 
  -1   2  20        9.34       17.88      2.59 o 
   0   2  20        0.30        1.11      2.36 o 
   1   2  20        9.61        9.34      3.97 o 
   2   2  20       41.91       39.63      5.29 o 
   3   2  20       10.76       18.95      6.05 o 
   4   2  20        0.41       -2.04      3.94 o 
  -3   3  20        0.55        7.43      4.59 o 
  -2   3  20       10.12       16.92      4.77 o 
  -1   3  20       25.55       27.12      3.86 o 
   0   3  20      166.51      177.60     12.42 o 
   1   3  20       26.19       23.71      4.28 o 
   2   3  20       10.23        8.51      4.00 o 
   3   3  20        0.57        5.14      4.64 o 
  -3   4  20        3.28       -3.25      3.75 o 
  -2   4  20       17.78       21.92      5.29 o 
  -1   4  20       78.47       77.92      7.44 o 
   0   4  20        0.39       -2.37      3.04 o 
   1   4  20       78.38       59.44      7.12 o 
   2   4  20       19.01       27.93      5.27 o 
   3   4  20        3.30        0.72      4.36 o 
  -3   5  20        5.64        5.44      5.36 o 
  -2   5  20       42.96       35.49      6.61 o 
  -1   5  20       33.32       39.02      6.47 o 
   0   5  20       18.78       26.27      5.73 o 
   1   5  20       33.55       50.63      7.38 o 
   2   5  20       42.37       41.59      7.24 o 
   3   5  20        5.59        0.09      4.15 o 
  -2   6  20       14.97       15.35      7.03 o 
  -1   6  20        2.11       -3.29      3.29 o 
   0   6  20        4.73        5.76      7.06 o 
   1   6  20        1.98        2.96      2.98 o 
   2   6  20       15.60       11.95      6.75 o 
  -2   7  20        4.22        2.34      5.98 o 
  -1   7  20       17.48       26.31      5.82 o 
   0   7  20       12.27        4.45      4.55 o 
   1   7  20       17.56       16.91     10.56 o 
   2   7  20        4.18        7.89      5.78 o 
  -1   8  20       12.84        3.96      4.59 o 
   0   8  20        3.31        1.46      4.64 o 
   1   8  20       12.83       15.94      6.86 o 
   1   0  21       61.06       57.74      6.32 o 
   2   0  21      130.46      124.27      9.98 o 
   3   0  21        2.98        3.66      4.54 o 
  -3   1  21        1.46        6.07      4.29 o 
  -2   1  21        2.10       -1.30      3.89 o 
  -1   1  21        4.16        0.95      2.21 o 
   0   1  21       81.25       98.26      6.80 o 
   1   1  21        4.17        0.71      3.06 o 
   2   1  21        2.29        2.01      3.16 o 
   3   1  21        1.38        1.05      4.48 o 
  -3   2  21       14.94       16.43      7.46 o 
  -2   2  21       29.52       34.12      7.58 o 
  -1   2  21       27.22       33.04      4.31 o 
   0   2  21        8.48        3.57      2.37 o 
   1   2  21       26.39       31.55      4.87 o 
   2   2  21       30.25       25.73      5.02 o 
   3   2  21       15.39       18.12      5.82 o 
  -3   3  21        0.99        0.75      4.60 o 
  -2   3  21        2.82        5.42      4.19 o 
  -1   3  21       45.72       39.98      4.84 o 
   0   3  21       36.09       31.55      4.81 o 
   1   3  21       47.48       42.16      5.76 o 
   2   3  21        2.59        2.35      3.65 o 
   3   3  21        0.98        3.56      3.77 o 
  -3   4  21       16.01       22.18      6.42 o 
  -2   4  21        1.71       10.10      4.54 o 
  -1   4  21       16.59       11.96      3.83 o 
   0   4  21       24.23       36.48      4.95 o 
   1   4  21       16.60       11.87      6.04 o 
   2   4  21        1.62        4.60      4.21 o 
   3   4  21       16.18       17.10      6.86 o 
  -3   5  21        0.26        5.97      4.70 o 
  -2   5  21       17.09       24.50      5.74 o 
  -1   5  21       16.24       21.92      5.71 o 
   0   5  21        2.60       -0.25      2.50 o 
   1   5  21       17.01       21.85      6.53 o 
   2   5  21       16.54       10.30      6.56 o 
   3   5  21        0.27        0.56      6.03 o 
  -2   6  21        3.44        4.62      4.51 o 
  -1   6  21        9.46       14.11      4.93 o 
   0   6  21        0.00        3.04      5.80 o 
   1   6  21        9.58        9.16      4.93 o 
   2   6  21        3.30       11.72     11.25 o 
  -1   7  21        0.26        6.58      6.06 o 
   0   7  21        0.50        5.30      4.76 o 
   1   7  21        0.23       -0.07      5.66 o 
   0   8  21        0.17        5.17      5.21 o 
   0   0  22       48.54       54.56      6.91 o 
   1   0  22       17.85       38.21      5.16 o 
   2   0  22        3.57        8.02      4.50 o 
   3   0  22        5.94       12.97      6.07 o 
  -3   1  22        3.93        9.69      5.39 o 
  -2   1  22       14.55       18.29      4.68 o 
  -1   1  22        2.04        1.42      2.22 o 
   0   1  22       36.62       49.21      5.03 o 
   1   1  22        2.30       -0.98      2.80 o 
   2   1  22       13.92       17.38      5.09 o 
   3   1  22        3.74        9.89      5.75 o 
  -3   2  22       12.35        2.43      7.88 o 
  -2   2  22       13.30       19.42      5.46 o 
  -1   2  22       26.05       34.99      4.99 o 
   0   2  22       85.15      101.27      6.92 o 
   1   2  22       25.57       30.25      6.35 o 
   2   2  22       13.49       12.91      4.84 o 
   3   2  22       12.33       16.82      5.11 o 
  -3   3  22        5.74       13.41      5.63 o 
  -2   3  22       30.76       37.37      6.96 o 
  -1   3  22        1.94        2.85      3.90 o 
   0   3  22       75.04       75.91      7.18 o 
   1   3  22        1.96        2.69      2.92 o 
   2   3  22       30.36       35.36      6.62 o 
   3   3  22        5.87       11.35      6.19 o 
  -3   4  22        2.04        2.09      5.81 o 
  -2   4  22        4.32        9.60      8.34 o 
  -1   4  22        6.84        7.22      4.12 o 
   0   4  22       12.94       16.91      4.29 o 
   1   4  22        6.19       11.31      4.74 o 
   2   4  22        4.20        7.15      5.11 o 
   3   4  22        2.00       11.35      5.74 o 
  -2   5  22        3.20        1.79      3.81 o 
  -1   5  22        1.97        1.25      3.88 o 
   0   5  22       22.08       25.87      7.13 o 
   1   5  22        1.98        6.68      4.49 o 
   2   5  22        3.02       -5.37      5.55 o 
  -2   6  22        3.96        6.87      5.63 o 
  -1   6  22       24.07       17.12      7.64 o 
   0   6  22       11.14       12.88      6.72 o 
   1   6  22       23.69       20.46      8.89 o 
   2   6  22        3.88        2.70      5.54 o 
  -1   7  22        6.07        9.74      8.41 o 
   0   7  22        0.16       -5.73      5.73 o 
   1   7  22        6.02        4.22      6.34 o 
   1   0  23       76.19       60.41      6.98 o 
   2   0  23        1.69        6.02      4.31 o 
   3   0  23        0.06        4.78      4.91 o 
  -3   1  23       14.96        6.69      4.72 o 
  -2   1  23        6.69       16.09      5.55 o 
  -1   1  23        8.59       12.80      4.06 o 
   0   1  23        4.60        8.44      3.18 o 
   1   1  23        8.37        9.23      4.10 o 
   2   1  23        7.05       11.92      5.49 o 
   3   1  23       15.67        5.21      5.35 o 
  -3   2  23        1.10        5.66      5.81 o 
  -2   2  23       14.47       26.23      6.18 o 
  -1   2  23        2.57        5.77      3.82 o 
   0   2  23        2.25       -0.03      2.41 o 
   1   2  23        2.45        4.75      3.52 o 
   2   2  23       14.69       17.79      5.44 o 
   3   2  23        1.11        6.97      5.09 o 
  -3   3  23        4.36        6.72      5.45 o 
  -2   3  23       17.20       37.24      6.95 o 
  -1   3  23        6.22       -0.15      3.22 o 
   0   3  23       12.99       12.91      4.40 o 
   1   3  23        6.00        2.20      3.44 o 
   2   3  23       17.04       18.19      5.55 o 
   3   3  23        4.58        3.41      4.63 o 
  -2   4  23       12.83        5.82      5.13 o 
  -1   4  23       15.17       22.84      5.75 o 
   0   4  23       25.68       46.96      6.87 o 
   1   4  23       15.16       15.05      6.30 o 
   2   4  23       13.18       16.22      5.90 o 
  -2   5  23       31.73       29.59      8.03 o 
  -1   5  23        3.52        8.93      5.61 o 
   0   5  23        2.73        1.81      4.24 o 
   1   5  23        3.42        5.78      5.14 o 
   2   5  23       31.47       36.12      9.32 o 
  -1   6  23        3.87        8.22      6.30 o 
   0   6  23       12.63       -2.36      4.86 o 
   1   6  23        3.77        7.69      7.55 o 
   0   0  24       51.48       49.07      8.34 o 
   1   0  24       16.12       12.08      3.99 o 
   2   0  24       11.38        3.76      4.22 o 
   3   0  24       10.76       16.66     11.57 o 
  -2   1  24       18.99       10.08      6.28 o 
  -1   1  24       16.63       19.10      5.09 o 
   0   1  24       25.59       20.48      4.21 o 
   1   1  24       16.67       26.42      5.37 o 
   2   1  24       19.11       28.80      6.15 o 
  -2   2  24       11.47        8.00      4.69 o 
  -1   2  24       47.89       49.09      7.78 o 
   0   2  24       23.37       21.74      4.47 o 
   1   2  24       48.27       47.03      6.53 o 
   2   2  24       11.67        6.29      4.22 o 
  -2   3  24        1.98       11.23      5.45 o 
  -1   3  24        5.57        0.92      4.00 o 
   0   3  24        2.10        0.54      2.97 o 
   1   3  24        5.94        8.28      4.13 o 
   2   3  24        2.12        0.45      5.44 o 
  -2   4  24        4.36        5.20      4.49 o 
  -1   4  24        7.95       24.58      5.59 o 
   0   4  24        9.59        2.28      3.63 o 
   1   4  24        7.90        8.63      5.32 o 
   2   4  24        4.59        2.75      5.40 o 
  -1   5  24        0.08        4.02      5.47 o 
   0   5  24        4.87        0.56      5.13 o 
   1   5  24        0.07        1.72      4.98 o 
   0   6  24        1.00        1.53      4.74 o 
   1   0  25        1.75        2.82      4.02 o 
   2   0  25        9.38       10.95      5.71 o 
  -2   1  25       11.29       15.01      9.39 o 
  -1   1  25       12.70        9.56      5.64 o 
   0   1  25       16.54       18.50      5.85 o 
   1   1  25       13.08       18.80      4.40 o 
   2   1  25       11.18       11.33      6.67 o 
  -2   2  25        1.95       22.70      6.91 o 
  -1   2  25        5.90       12.86      5.53 o 
   0   2  25        1.13        7.36      4.75 o 
   1   2  25        6.13        9.42      8.55 o 
   2   2  25        2.13        5.33      5.11 o 
  -2   3  25       13.11       15.54      7.45 o 
  -1   3  25        3.57        8.98      4.75 o 
   0   3  25        8.99       -1.28      3.43 o 
   1   3  25        3.30        6.49      4.55 o 
   2   3  25       13.15       19.63      8.02 o 
  -1   4  25       19.27       20.72      8.48 o 
   0   4  25        1.00        4.98      5.50 o 
   1   4  25       19.32       24.67      7.23 o 
   0   5  25        5.79        0.60      6.93 o 
   0   0  26        0.41       -5.17      5.69 o 
   1   0  26        2.31        3.13      4.36 o 
   2   0  26        0.35       -1.98      5.42 o 
  -1   1  26       18.27       18.45      6.76 o 
   0   1  26        9.27        0.87      4.06 o 
   1   1  26       17.93       20.53      6.56 o 
   2   1  26        0.20        4.25      6.88 o 
  -1   2  26        8.11       14.64      5.71 o 
   0   2  26        3.63        6.36      4.70 o 
   1   2  26        8.04       15.73      6.18 o 
  -1   3  26       15.21        9.83      4.95 o 
   0   3  26       23.83       40.40     12.58 o 
   1   3  26       15.18        3.01     11.79 o 
   0   4  26        0.09        6.82      7.80 o 
   1   0  27       14.90       23.29     18.63 o 
  -1   1  27        1.37       -3.95      4.45 o 
   0   1  27        8.67        4.08      5.00 o 
   1   1  27        1.38        7.67      7.98 o 
   0   2  27        0.00        3.15      6.79 o 
                                                 
